# Supplementary material for: Associations of Polymorphisms in MTHFR Gene with the Risk of Age-Related Cataract in Chinese Han Population: A Genotype-Phenotype Analysis
Source: PLoS One. 2015 Dec 21;10(12):e0145581. doi: 10.1371/journal.pone.0145581 (PMC4686960; doi:10.1371/journal.pone.0145581)
Supplement: S1 Dataset — (XLS) [file pone.0145581.s001.xls]

## Sheet: Control
ID	rs3737967	rs1801131	rs1801133	rs9651118	Sex (1=Male, 2=Female)	Age (Year)	Smoking (1=No, 2=Yes)	Drinking (1=No, 2=Yes)	FPG (mmol/L)	Hypertension (1=No, 2=Yes)	Folic acid fortification (1=No, 2=Yes)	Family history (1=No, 2=Yes)	sample
1	CC	AA	CC	CC	1	68	1	1	4.95	1	1	1	Control
2	CC	AC	CC	TC	1	54	2	1	4.63	2	1	1	Control
3	CT	AA	CT	TC	1	58	1	2	4.23	1	1	1	Control
4	CC	AA	TT	TC	1	55	1	1	4.43	1	1	1	Control
5	CC	AA	CT	TT	1	71	1	1	4.96	1	1	1	Control
6	CT	AC	CC	TT	1	58	1	1	5.01	2	1	1	Control
7	CC	AA	CT	TC	2	51	1	2	4.58	1	1	1	Control
8	CC	AA	CT	TC	1	66	1	2	4.39	1	1	1	Control
9	CC	AA	TT	TC	2	55	1	1	4.76	1	1	1	Control
10	CC	AA	CC	CC	2	58	1	1	5	1	1	1	Control
11	CC	AA	CC	TC	1	75	2	2	4.68	1	1	1	Control
12	CC	AA	TT	TC	1	71	1	2	5.47	1	1	1	Control
13	CC	AA	CT	TT	2	58	1	1	5.48	2	1	1	Control
14	CC	AA	CT	TC	1	61	1	1	4.75	1	1	1	Control
15	CC	AC	CC	TC	2	64	1	1	5.73	1	1	1	Control
16	CC	AC	TT	TC	2	55	1	1	5.37	1	1	1	Control
17	CC	AA	CT	TT	2	52	1	1	4.52	2	1	1	Control
18	CC	AA	TT	TT	1	63	2	2	4.29	1	1	1	Control
19	CC	AA	CC	TC	1	67	2	1	4.02	1	1	1	Control
20	CC	AA	CC	TT	1	69	1	2	4.72	1	1	1	Control
21	CC	AA	CC	TC	1	56	1	1	5.07	1	1	1	Control
22	CT	AA	TT	TT	1	61	2	1	4.7	1	1	1	Control
23	CT	AA	CT	TC	1	60	1	1	5.18	1	1	1	Control
24	TT	AA	CT	TC	2	61	1	1	5.29	2	1	1	Control
25	CC	AC	CT	TT	2	55	2	1	4.47	1	1	1	Control
26	CT	AA	CT	TC	1	74	2	1	4.67	2	1	1	Control
27	CC	AA	TT	TC	2	68	1	1	5.31	1	1	1	Control
28	CC	AC	CC	TT	2	66	1	1	4.1	1	1	1	Control
29	CC	AC	CC	TC	1	62	1	1	4.25	1	1	1	Control
30	CC	AA	CT	TC	1	62	1	2	5.21	1	1	1	Control
31	CC	AA	TT	CC	1	65	2	2	5.08	2	1	1	Control
32	CC	AA	CT	CC	2	55	1	1	4.72	2	1	1	Control
33	CT	AC	CT	TT	2	58	1	1	3.94	2	1	1	Control
34	CC	AC	CT	TT	1	50	1	1	4.85	1	1	1	Control
35	CT	AA	TT	TC	1	88	1	1	4.79	1	1	1	Control
36	CC	AA	CT	TT	1	65	1	2	4.95	1	1	1	Control
37	CT	AA	CT	CC	2	57	1	1	4.75	1	1	1	Control
38	CC	AA	TT	TT	1	62	1	1	4.56	1	1	1	Control
39	CC	AA	CT	TT	1	57	1	1	5.84	1	2	1	Control
40	CC	AA	CT	TC	1	62	1	1	4.23	1	1	1	Control
41	CC	AA	CT	TT	1	69	1	2	5.17	1	1	1	Control
42	CC	AA	CC	TC	2	57	1	1	3.97	1	1	1	Control
43	CC	AA	TT	TC	1	51	2	1	4.06	1	1	1	Control
44	CC	AA	TT	TT	1	55	2	1	5.35	2	1	1	Control
45	CC	AA	TT	TC	2	76	1	1	4.57	2	1	1	Control
46	CC	AC	CC	TC	2	64	1	1	4.58	1	1	1	Control
47	CC	AC	CT	TT	2	53	1	1	5.48	1	1	1	Control
48	CC	AA	CC	TC	1	59	1	1	5.05	1	1	1	Control
49	CC	AC	CT	TT	1	60	1	1	4.64	1	1	1	Control
50	CC	AA	CT	TC	2	65	1	1	5.27	1	1	1	Control
51	CC	AA	CT	TT	1	55	1	2	4.28	1	1	1	Control
52	CC	AA	CC	TC	1	61	1	2	4.33	1	1	1	Control
53	CC	AA	CT	TT	1	76	2	2	5.22	1	1	1	Control
54	CC	AA	CT	TC	1	57	1	1	4.28	1	1	1	Control
55	CC	AC	CT	TT	1	63	1	1	3.92	1	1	1	Control
56	CC	AA	CT	TC	1	58	1	1	5.05	2	1	1	Control
57	CC	AA	CT	TC	2	65	1	1	4.4	1	1	1	Control
58	CC	AA	CT	TT	1	58	2	2	5.36	1	1	1	Control
59	CC	AC	CC	TC	2	56	1	1	5.14	1	1	1	Control
60	CC	AA	CT	CC	2	66	1	1	4.44	2	1	1	Control
61	CC	AA	CT	TC	2	66	1	1	4.74	1	1	1	Control
62	CC	AA	CT	TC	2	57	1	1	3.99	1	1	1	Control
63	CC	AC	TT	TC	2	55	1	2	4.14	1	1	1	Control
64	CC	AA	CT	TC	1	75	1	2	5.53	1	1	1	Control
65	CT	AC	CC	TT	2	75	1	1	5.76	1	1	1	Control
66	CT	AC	CT	TC	1	68	1	1	4.44	1	1	1	Control
67	CC	CC	CT	TT	2	52	1	1	5.04	1	1	1	Control
68	CC	AA	CT	TT	1	64	2	1	4.46	1	1	1	Control
69	CC	AC	CC	TT	1	66	1	2	5.61	1	1	1	Control
70	CC	AA	CT	TT	2	58	1	1	4.62	2	1	1	Control
71	CC	AA	CT	CC	2	73	1	1	5.15	1	1	1	Control
72	CC	AA	CC	TC	1	58	2	2	5.24	2	1	1	Control
73	CC	AA	CC	TT	2	58	1	1	4.02	2	1	1	Control
74	CC	AA	CC	TT	1	58	1	1	4.7	2	1	1	Control
75	CC	AA	TT	TT	2	64	1	1	5.29	1	1	1	Control
76	CC	AA	CC	CC	1	55	1	1	4.83	1	1	1	Control
77	CC	AA	CT	TC	2	55	1	2	4.05	1	1	1	Control
78	CC	AA	CC	CC	2	56	1	1	4.13	2	1	1	Control
79	CC	AA	CT	TC	2	58	1	1	5	1	1	1	Control
80	CT	AC	CT	TT	2	60	1	2	5.04	1	1	1	Control
81	CT	AC	CT	TT	2	52	1	2	4.63	1	1	1	Control
82	CC	AA	CC	TT	1	59	1	1	5.05	2	1	1	Control
83	CC	AA	CC	TC	1	72	2	1	5.24	1	1	1	Control
84	CC	AC	CC	TT	1	55	2	1	5.22	2	1	1	Control
85	CC	AC	CT	TT	2	55	2	1	4.46	1	1	1	Control
86	CC	AA	CT	TC	1	70	1	2	4.83	1	1	1	Control
87	CT	AA	TT	TT	2	61	1	1	4.8	1	1	1	Control
88	CC	AC	CT	TT	2	55	1	1	4.1	2	1	1	Control
89	CC	AA	CC	CC	1	63	1	1	4.93	2	1	1	Control
90	CC	AA	TT	TT	2	53	1	2	4.71	1	1	1	Control
91	CC	AA	CT	TC	2	51	1	1	4.68	2	1	1	Control
92	CC	AA	TT	TC	1	51	1	2	4.86	1	1	1	Control
93	CT	AC	CT	TC	2	66	1	1	4.77	1	1	1	Control
94	CC	AC	CC	TT	1	77	1	1	5	1	1	1	Control
95	CC	AC	CT	TT	2	52	1	1	4.73	2	1	1	Control
96	CT	AA	CC	TT	1	60	1	2	5.8	1	1	1	Control
97	CC	AA	CT	CC	2	70	1	2	4.32	1	1	1	Control
98	CC	AA	CC	TC	2	65	1	1	4.84	2	1	1	Control
99	CT	AA	CT	TT	1	59	1	2	4.92	2	1	1	Control
100	CT	AC	CC	TT	2	55	2	1	5.34	1	1	1	Control
101	CC	AC	CC	TT	1	57	1	1	5.33	2	1	1	Control
102	CC	AA	TT	CC	1	60	2	2	5.12	1	1	1	Control
103	CC	AA	CC	TC	2	63	1	1	5.06	1	1	1	Control
104	CC	AC	CT	TT	1	56	1	1	4.86	1	1	1	Control
105	CC	AA	CC	TC	1	57	1	1	4.68	2	1	1	Control
106	CC	AA	CT	TT	1	50	1	2	4.79	2	2	1	Control
107	CC	AC	TT	TT	2	59	1	2	5.28	1	1	1	Control
108	CT	AC	CT	TC	1	50	2	1	4.78	1	1	1	Control
109	CC	AC	TT	TC	2	65	1	1	4.84	1	1	1	Control
110	CC	AA	CT	TT	2	58	1	2	4.79	2	1	1	Control
111	CC	AC	CC	TC	1	55	2	2	5.8	1	1	1	Control
112	CC	AA	TT	TC	1	67	1	2	5.22	2	1	1	Control
113	CC	AA	CT	TT	2	60	1	1	4.92	1	1	1	Control
114	CC	AA	CT	TC	2	52	1	1	4.52	2	1	1	Control
115	CT	AC	CT	TT	1	58	2	1	5.64	1	1	1	Control
116	CC	AC	CT	TT	1	59	1	1	5.25	1	1	1	Control
117	CC	AA	CC	TT	2	70	2	1	5.81	1	1	1	Control
118	CC	AA	CT	TT	2	55	1	1	4.71	1	1	1	Control
119	CC	AA	CT	TC	1	55	2	2	4.79	1	1	1	Control
120	CT	AA	CC	TT	2	75	1	1	4.78	2	1	1	Control
121	CC	AA	CT	TC	1	58	1	1	4.7	1	1	1	Control
122	CC	AA	TT	TT	2	69	1	1	4.66	2	1	1	Control
123	CC	AA	CT	CC	2	53	1	1	4.94	1	1	1	Control
124	CC	AC	CC	TT	2	59	1	2	4.72	2	1	1	Control
125	CC	AA	CC	CC	2	61	1	1	4.05	2	1	1	Control
126	CC	AC	CC	TT	1	68	1	1	5.42	2	1	1	Control
127	CC	AA	CC	TC	1	78	1	1	4.9	1	1	1	Control
128	CT	AA	CT	CC	1	65	1	1	4.84	1	1	1	Control
129	CC	AA	TT	TC	2	75	1	1	4.92	1	1	1	Control
130	CC	AA	CT	CC	1	58	2	1	4.4	1	1	1	Control
131	CT	AA	TT	TC	2	65	1	1	4.98	2	1	1	Control
132	CC	AA	CT	TC	2	60	1	2	5.33	1	1	1	Control
133	CC	AA	CC	TT	2	68	1	1	4.99	1	1	1	Control
134	CC	AA	CT	TT	1	58	1	1	4.98	1	1	1	Control
135	TT	CC	TT	TT	2	55	1	1	5.08	2	1	1	Control
136	CC	AA	CC	CC	1	57	2	1	5.22	1	2	1	Control
137	CC	AA	CC	TC	1	50	1	2	4.76	1	1	1	Control
138	CC	AA	CT	TC	1	68	1	1	5.1	2	1	1	Control
139	CC	AC	CC	TC	2	70	1	2	4.96	1	1	1	Control
140	CT	CC	TT	TT	1	58	2	2	5.19	1	1	1	Control
141	TT	AA	CC	TT	2	76	1	1	4.97	1	1	1	Control
142	CC	AA	TT	TT	2	55	1	1	5.33	1	1	1	Control
143	CT	AC	CT	TT	2	65	1	2	5.31	1	1	1	Control
144	CC	AA	CC	TT	2	61	2	1	4.6	2	1	1	Control
145	CC	AA	CT	CC	1	65	2	1	5.2	2	1	1	Control
146	CT	AA	CT	TT	1	65	1	2	4.83	1	1	1	Control
147	CC	AA	CT	TT	2	55	1	1	4.87	1	1	1	Control
148	CT	CC	TT	TT	1	60	1	1	5.1	1	1	1	Control
149	CC	AC	CC	CC	1	56	1	1	4.38	1	1	1	Control
150	CC	AA	CC	TT	1	61	1	1	4.82	2	1	1	Control
151	CT	AC	CT	TT	1	78	1	1	5.49	1	1	1	Control
152	CT	AA	CC	TT	1	66	2	1	4.81	2	1	1	Control
153	CC	AA	CT	TC	1	58	1	1	4.92	2	1	1	Control
154	CC	AA	CT	TT	2	56	1	1	4.16	1	1	1	Control
155	CC	AA	CC	TC	2	61	2	1	4.47	1	1	1	Control
156	CC	AC	CT	TT	2	58	1	2	4.93	1	1	1	Control
157	CC	AC	CT	TC	2	67	1	1	5.38	1	1	1	Control
158	CC	AC	CC	TC	1	52	1	2	4.1	1	1	1	Control
159	CC	AA	TT	TT	2	56	1	1	4.42	1	1	1	Control
160	CT	AC	CT	TT	1	60	1	1	4.35	1	1	1	Control
161	CC	AC	CT	TC	1	58	2	1	6.06	1	1	1	Control
162	CC	AA	CT	TC	2	68	1	2	5.22	2	1	1	Control
163	CC	AA	CT	TC	1	55	2	2	6.13	2	1	1	Control
164	CC	AC	CC	TC	2	57	1	1	5.06	1	1	1	Control
165	CC	AC	CT	TT	2	58	1	1	4.77	1	1	1	Control
166	CC	AC	CC	CC	1	53	1	2	5.4	1	1	1	Control
167	CC	AC	CT	TC	1	74	2	1	4.71	2	1	1	Control
168	CC	AC	CT	TC	2	55	1	1	4.48	1	1	1	Control
169	CC	AA	CT	TT	2	56	1	1	5.09	2	1	1	Control
170	CC	AA	CT	TT	2	58	1	1	5.08	1	1	1	Control
171	CC	AC	CT	TT	2	70	1	1	4.87	1	1	1	Control
172	CT	AC	CC	CC	2	58	1	1	4.96	1	1	1	Control
173	CC	AC	CC	TT	2	66	1	1	5.69	1	1	1	Control
174	CT	AA	CT	CC	1	62	2	2	5.52	1	1	1	Control
175	CC	AC	CC	TT	2	56	1	1	4.68	2	1	1	Control
176	CT	CC	CC	TT	2	69	1	1	5.42	1	1	1	Control
177	CT	AC	CC	TT	2	50	1	2	5.2	1	1	1	Control
178	CC	AA	CT	TC	2	65	1	1	4.86	1	1	1	Control
179	CT	AA	CC	TC	1	57	1	2	5.5	2	1	1	Control
180	CC	AC	CT	TT	1	75	2	1	5.52	1	1	1	Control
181	CC	AA	CT	TT	1	62	1	2	4.2	2	1	1	Control
182	CC	AA	CT	TT	1	63	1	2	4.3	2	1	1	Control
183	CC	AA	CT	TC	1	58	1	1	4.67	1	1	1	Control
184	CC	AC	CT	TT	2	58	1	1	5.17	2	1	1	Control
185	CC	AA	CC	TC	2	53	1	1	5.07	1	1	1	Control
186	CC	AA	CC	TT	1	61	2	2	4.88	1	1	1	Control
187	CC	AA	CT	TT	2	66	1	1	5.05	1	1	1	Control
188	CT	AC	CT	TT	2	62	2	1	4.42	1	1	1	Control
189	CC	AA	CC	CC	1	60	1	1	5.23	1	1	1	Control
190	CC	AA	TT	CC	1	67	2	1	6.08	2	1	1	Control
191	CC	AC	CC	TT	1	62	1	1	5.39	1	1	1	Control
192	CC	AA	CC	CC	2	58	1	1	4.59	1	1	1	Control
193	CT	AA	CC	TT	2	65	1	1	4.36	1	1	1	Control
194	CC	AA	TT	TC	2	78	1	1	5.09	1	1	1	Control
195	CC	AA	CC	TC	2	56	1	2	4.57	2	1	1	Control
196	CT	AA	CT	TC	1	62	1	2	5.21	1	1	1	Control
197	CC	AC	CT	TT	2	55	1	1	4.52	1	1	1	Control
198	CC	AA	CT	TT	2	75	2	1	5.61	1	1	1	Control
199	CC	AC	CT	TC	2	71	1	1	5.8	1	1	1	Control
200	CC	AC	CT	TT	2	56	1	1	4.79	1	1	1	Control
201	CC	AA	CT	TT	1	56	1	1	5.45	2	1	1	Control
202	CT	AC	CT	TT	2	59	2	1	5.45	1	1	1	Control
203	CC	AA	CC	CC	1	63	2	1	4.33	1	2	1	Control
204	CC	AA	TT	TC	1	68	1	2	5.05	1	1	1	Control
205	CC	AA	CT	TC	2	64	1	1	4.93	1	1	1	Control
206	CC	AC	CC	TC	2	62	1	1	5.06	2	1	1	Control
207	CC	AC	CC	CC	1	52	1	1	4.85	1	1	1	Control
208	CC	AC	CC	TC	2	73	1	1	4.87	2	1	1	Control
209	CC	AA	CC	TT	1	52	1	2	4.97	1	1	1	Control
210	CC	AA	CT	TC	1	65	1	1	4.21	1	1	1	Control
211	CT	AA	CT	TC	2	58	1	1	4.04	1	1	1	Control
212	CC	AA	CT	CC	1	57	1	1	4.71	2	1	1	Control
213	CC	AA	CC	CC	2	58	1	1	4.77	1	1	1	Control
214	CC	AA	CT	TC	1	75	1	1	5.16	1	1	1	Control
215	CC	AA	TT	TT	1	56	1	1	4.72	1	1	1	Control
216	CC	AA	CT	TC	2	58	2	1	4.83	1	1	1	Control
217	CC	AA	CC	CC	1	86	1	1	4.77	1	1	1	Control
218	CT	AC	CC	TT	2	53	1	1	4.77	2	1	1	Control
219	CC	AC	CC	CC	2	69	2	1	5.04	1	1	1	Control
220	CT	CC	TT	TT	1	67	1	1	6.14	1	1	1	Control
221	CC	AC	CT	TT	2	71	2	2	4.56	2	1	1	Control
222	CT	AC	CT	TC	2	63	1	1	4.68	1	1	1	Control
223	CC	AA	CT	TT	2	72	2	2	4.71	1	1	1	Control
224	CC	AA	CC	TC	2	55	1	1	4.93	1	1	1	Control
225	CT	AA	TT	CC	2	61	1	1	4.94	1	1	1	Control
226	CC	AC	CC	TT	1	61	1	1	4.76	1	1	1	Control
227	CC	AA	TT	TT	1	65	1	1	5.03	1	1	1	Control
228	CC	AA	CT	CC	1	59	2	2	4.76	1	1	1	Control
229	CC	AC	CC	TC	1	53	1	1	5.69	1	1	1	Control
230	CC	AA	CT	TC	2	63	2	1	4.68	1	1	1	Control
231	CC	AA	CC	CC	2	69	1	1	4.76	2	1	1	Control
232	CC	AA	CT	TT	2	53	1	1	4.11	1	1	1	Control
233	CC	AA	TT	TC	1	63	1	1	6.08	1	1	1	Control
234	CC	AA	CT	TC	2	67	1	1	5.61	1	1	1	Control
235	CT	AA	CC	CC	1	55	1	1	4.97	1	1	1	Control
236	CC	AA	CC	CC	1	67	1	1	4.69	2	1	1	Control
237	CT	AC	CC	TT	2	55	1	1	4.73	1	1	1	Control
238	CC	AA	CT	TC	1	52	1	1	4.78	2	1	1	Control
239	CC	AA	CT	TC	2	64	1	1	5.15	1	1	1	Control
240	CC	AA	TT	CC	1	61	1	2	4.68	1	1	1	Control
241	CC	AC	CC	TC	2	55	1	2	4.46	2	1	1	Control
242	CT	AA	CT	TC	2	61	1	1	4.86	1	1	1	Control
243	CT	AC	CC	TC	2	62	1	1	4.65	1	1	1	Control
244	CC	AA	CC	TC	2	63	1	2	5.44	1	1	1	Control
245	CC	AA	CC	TC	2	73	1	1	5.74	1	1	1	Control
246	CT	AC	CC	TC	1	56	1	1	4.65	1	1	1	Control
247	CT	AA	CT	TC	2	55	1	1	4.37	1	1	1	Control
248	CC	AC	CT	TC	2	68	1	1	4.9	1	1	1	Control
249	CT	AC	CC	TC	1	68	2	2	5.45	1	1	1	Control
250	CC	AA	CT	CC	1	60	1	1	4.56	2	1	1	Control
251	CC	AA	CC	TT	2	66	1	1	4.86	1	2	1	Control
252	CC	AA	CT	TC	1	67	1	1	4.99	1	1	1	Control
253	CT	AC	CC	TC	2	62	2	2	4.93	1	1	1	Control
254	CC	AA	CC	TT	2	64	1	1	4.74	1	1	1	Control
255	CC	AA	CT	TC	1	59	2	2	4.52	2	1	1	Control
256	CC	AA	CT	TC	2	75	1	2	5.11	1	1	1	Control
257	CC	AC	CT	TT	2	62	1	1	4.64	1	1	1	Control
258	CT	AC	TT	TT	2	55	2	1	4.05	1	1	1	Control
259	CC	AA	CT	TC	1	55	1	2	4.5	1	1	1	Control
260	CC	AA	TT	TC	1	78	1	2	5.99	1	1	1	Control
261	CC	CC	TT	TC	1	61	2	1	5.11	1	1	1	Control
262	CC	AA	CT	TT	2	51	1	1	4.64	1	1	1	Control
263	CT	AA	CC	TC	1	55	1	1	4.36	1	1	1	Control
264	CC	AC	CT	CC	1	66	2	2	4.8	1	1	1	Control
265	CC	CC	CC	TT	1	70	2	2	4.93	1	1	1	Control
266	CT	CC	CT	TT	2	69	1	1	4.47	1	1	1	Control
267	CT	CC	CC	TT	2	53	1	1	4.75	1	1	1	Control
268	CC	AC	CT	TT	1	61	2	2	4.36	2	1	1	Control
269	CT	CC	CC	TT	1	56	1	1	4.69	1	1	1	Control
270	CC	AA	TT	TT	2	57	1	2	6	1	1	1	Control
271	CC	AA	CT	TC	2	59	1	2	4.64	1	1	1	Control
272	CC	AA	CC	CC	2	72	1	2	4.89	1	1	1	Control
273	CC	AA	CT	TT	2	60	1	1	5.31	2	1	1	Control
274	CT	AA	CC	TC	2	65	1	1	5	2	1	1	Control
275	CC	AA	CC	TT	2	76	1	1	4.79	1	1	1	Control
276	CT	AA	TT	TC	1	56	2	2	5.06	1	1	1	Control
277	CC	AC	CC	TT	1	66	1	2	5.12	1	1	1	Control
278	CC	AA	CT	TC	1	57	1	2	5.32	1	1	1	Control
279	CC	AA	CT	TT	2	75	2	1	5.16	1	2	1	Control
280	CC	AC	CC	TT	2	63	1	1	4.48	1	1	1	Control
281	CC	AA	CT	TT	2	61	1	1	5.87	1	1	1	Control
282	CC	AC	CT	TT	1	57	1	2	5.24	1	1	1	Control
283	CC	AC	CC	TC	2	55	1	1	5.01	1	1	1	Control
284	CC	AA	TT	CC	2	58	2	1	4.01	2	1	1	Control
285	CC	AA	CC	TT	2	53	1	1	4.67	1	1	1	Control
286	CC	AC	CT	TC	1	55	2	2	5.46	1	1	1	Control
287	CT	CC	CC	TT	2	67	1	1	5.22	1	1	1	Control
288	CC	AA	CC	CC	2	55	1	1	5.27	2	1	1	Control
289	CC	AA	TT	TT	2	59	2	1	5.11	1	1	1	Control
290	CC	AC	TT	TC	2	59	1	2	6.04	2	1	1	Control
291	CC	AA	CT	TC	2	61	1	1	4.75	1	1	1	Control
292	TT	AA	CT	TC	2	61	2	1	4.83	1	1	1	Control
293	CC	AA	CC	TT	2	60	1	1	4.17	2	1	1	Control
294	CC	AA	CT	TT	1	67	2	1	4.02	1	1	1	Control
295	CC	AC	CC	TC	2	76	1	1	4.43	2	1	1	Control
296	CC	AA	CT	TT	2	56	2	1	5.27	1	1	1	Control
297	CC	AA	CC	CC	2	67	2	1	5.04	1	1	1	Control
298	CC	AA	CT	TT	1	58	1	1	4.35	2	1	1	Control
299	CC	AA	CC	TC	2	61	1	1	4.65	2	1	1	Control
300	CC	AA	TT	TT	2	75	1	1	4.82	2	1	1	Control
301	CT	AA	CC	TC	1	55	1	2	5.02	2	1	1	Control
302	CT	AC	CT	TT	1	52	2	1	4.54	1	1	1	Control
303	CC	AC	CT	TT	1	69	1	1	5.01	2	1	1	Control
304	CC	AA	CC	TT	1	51	2	1	4.61	2	1	1	Control
305	CC	AA	CC	TC	1	56	1	1	4.81	1	1	1	Control
306	CC	AA	CC	TT	2	56	2	1	5.6	1	1	1	Control
307	CC	AA	CT	TC	1	58	1	1	5.25	1	1	1	Control
308	CC	AA	CT	TC	1	56	1	1	5.13	1	1	1	Control
309	CC	AA	CT	TC	1	58	2	1	5.25	1	1	1	Control
310	CC	AA	CT	TC	2	57	1	2	4.83	2	1	1	Control
311	CC	AC	TT	TT	2	70	1	1	5.98	1	1	1	Control
312	CC	AC	CT	TT	2	75	2	2	5.07	1	1	1	Control
313	CC	AA	CT	TC	1	59	1	1	4.05	1	1	1	Control
314	CC	AA	CC	TC	2	55	1	1	4.26	1	1	1	Control
315	CC	AA	TT	TT	2	68	1	1	4.41	2	1	1	Control
316	CC	AA	CC	TT	2	80	1	1	4.56	1	1	1	Control
317	CT	AC	CT	TT	1	77	1	1	5.14	1	1	1	Control
318	CC	AA	CT	TC	1	74	1	1	5.7	1	1	1	Control
319	CT	AC	CC	TC	1	66	1	1	4.35	1	1	1	Control
320	CC	AA	CC	TC	2	90	1	1	5.54	1	2	1	Control
321	CC	AA	CT	TC	2	55	1	1	4.32	2	1	1	Control
322	CC	AA	CC	TC	1	71	2	2	5.12	2	1	1	Control
323	CC	AA	CC	CC	2	79	1	2	4.74	2	1	1	Control
324	CC	CC	CC	TT	2	58	1	2	5.26	1	1	1	Control
325	CC	AC	CT	TC	2	65	2	2	5.16	1	1	1	Control
326	CC	AC	CT	TT	1	57	2	1	3.98	1	1	1	Control
327	CT	AA	CC	TT	1	65	1	2	4.34	1	1	1	Control
328	CC	AA	CT	TC	1	62	2	2	4.81	1	1	1	Control
329	CC	AC	CC	TT	2	63	1	1	4.05	1	1	1	Control
330	CC	AC	TT	TT	2	55	1	2	5.4	2	1	1	Control
331	CC	AA	CT	TC	2	53	2	1	5.43	1	1	1	Control
332	CC	AA	CT	TT	1	65	1	2	5.49	1	1	1	Control
333	CC	AA	TT	TC	1	67	2	1	5.24	1	1	1	Control
334	CC	AA	CT	TC	2	56	1	1	4.06	1	1	1	Control
335	CC	AA	CC	TT	2	60	1	2	4.99	1	1	1	Control
336	CC	AA	TT	TC	2	55	1	1	5.52	1	1	1	Control
337	CC	AA	CT	TC	1	56	1	1	4.62	1	1	1	Control
338	CC	AA	CC	TC	2	69	2	2	5.96	2	1	1	Control
339	TT	CC	CC	TT	1	58	1	1	5.38	2	1	1	Control
340	CC	AA	TT	TT	1	81	1	2	5.02	1	1	1	Control
341	CC	AA	TT	TT	2	62	2	1	4.98	1	1	1	Control
342	CC	AC	CT	TC	1	78	1	1	5.8	1	1	1	Control
343	CT	AA	CC	TC	2	76	1	1	4.68	1	1	1	Control
344	CC	AA	CT	TC	1	65	1	1	4.64	2	1	1	Control
345	CC	AC	TT	TT	2	71	2	1	5.71	1	1	1	Control
346	CC	AC	CT	TC	1	55	2	2	4.97	1	1	1	Control
347	CC	AC	CC	TT	2	51	2	2	4.71	1	1	1	Control
348	CT	AC	CC	TT	1	58	1	1	4.81	1	1	1	Control
349	CC	AA	TT	TT	2	85	2	2	5.25	1	1	1	Control
350	CC	AA	CT	TC	1	67	1	2	4.85	1	1	1	Control
351	CC	CC	CC	TT	1	58	1	1	5.46	1	1	1	Control
352	CC	AA	TT	TC	1	60	1	1	4.57	2	1	1	Control
353	CC	AA	CC	CC	1	62	1	1	4.66	1	1	1	Control
354	CT	AC	TT	TC	1	58	1	2	4.28	2	1	1	Control
355	CT	AC	CT	TC	2	57	1	1	4.41	2	1	1	Control
356	CC	AA	CT	TC	2	57	2	1	6.11	1	1	1	Control
357	CC	AA	CC	TT	2	68	1	1	4.54	1	1	1	Control
358	CC	AC	CC	TC	1	64	1	1	4.18	1	1	1	Control
359	CT	AA	CC	TC	1	72	1	2	4.74	1	1	1	Control
360	CC	AC	CC	TT	2	57	1	1	4.63	2	1	1	Control
361	CC	AA	CT	TT	1	65	1	1	5.49	2	1	1	Control
362	CC	AA	TT	TC	2	75	2	2	4.69	1	2	1	Control
363	CC	AC	CC	CC	2	58	1	2	5.75	2	1	1	Control
364	CC	AA	TT	TC	2	57	1	1	5.11	1	1	1	Control
365	CT	AA	CC	TT	1	56	2	1	5.6	1	1	1	Control
366	CC	AA	TT	TT	2	55	2	1	4.93	2	1	1	Control
367	CC	AA	TT	TT	2	69	2	1	5.36	1	1	1	Control
368	CC	AA	CC	TC	1	58	1	1	5.71	1	1	1	Control
369	CC	AA	CT	TC	1	66	1	1	6.17	1	1	1	Control
370	CC	AA	CT	TC	2	62	1	1	4.16	1	1	1	Control
371	CT	AA	CT	TC	2	60	1	1	4.69	1	1	1	Control
372	CC	AA	CC	CC	2	67	1	1	4.59	1	1	1	Control
373	CC	AA	TT	TT	2	60	1	1	4.17	1	1	1	Control
374	CC	AC	TT	TT	2	60	1	1	4.96	1	1	1	Control
375	CC	AA	CC	TT	2	62	2	1	5.64	2	1	1	Control
376	CC	AC	CC	TT	2	59	1	1	4.61	2	1	1	Control
377	CC	AA	CT	CC	1	83	2	1	4.85	1	1	1	Control
378	CC	AC	CC	TC	1	56	1	2	4.92	2	1	1	Control
379	CC	AC	CC	TT	2	55	1	1	5.38	2	1	1	Control
380	CC	AA	CT	TT	1	50	1	2	4.25	2	1	1	Control
381	CC	AA	CC	TC	2	58	1	1	4.09	2	1	1	Control
382	CC	AA	CT	TT	2	57	2	1	5.21	2	1	1	Control
383	CC	AA	CC	TT	2	62	1	2	4.92	1	1	1	Control
384	CC	AC	CT	TT	2	61	2	2	4.7	1	1	1	Control
385	CC	AA	CT	TC	2	61	1	2	5.8	1	1	1	Control
386	CC	AA	CT	TC	2	60	1	1	4.81	2	1	1	Control
387	CC	AA	CT	TT	1	58	1	1	5.53	2	1	1	Control
388	CC	AC	CT	TC	2	62	1	2	4.34	2	1	1	Control
389	CC	AA	TT	TT	1	76	1	1	5.01	1	2	1	Control
390	CC	AA	CC	TT	2	63	1	1	4.69	1	1	1	Control
391	CC	AA	CT	TC	2	53	1	1	5.62	1	1	1	Control
392	CC	AA	CT	CC	2	71	1	2	5.61	2	1	1	Control
393	CC	AC	CT	TT	1	55	1	1	5.45	1	1	1	Control
394	CC	AC	CT	TC	1	55	2	2	4.45	1	1	1	Control
395	CC	AA	CC	TC	1	56	1	1	4.96	1	1	1	Control
396	CC	AC	CC	TC	1	70	1	1	4.79	1	1	1	Control
397	CC	AA	CT	TC	1	67	1	1	4.66	1	1	1	Control
398	CT	AC	CT	TT	2	52	1	1	5.34	1	1	1	Control
399	CC	AA	CT	TT	2	65	1	1	4.7	1	1	1	Control
400	CC	AC	TT	TT	1	63	1	1	4.87	1	1	1	Control
401	CC	CC	CT	TT	1	69	2	1	4.29	2	1	1	Control
402	CT	AA	CT	TC	2	62	2	2	5.06	1	1	1	Control
403	CC	AA	CT	TC	1	60	1	2	4.41	1	1	1	Control
404	CC	AC	CC	TC	1	73	1	1	5.24	1	1	1	Control
405	CC	AC	CT	TT	1	55	1	1	5.8	1	1	1	Control
406	CT	AC	CT	TT	2	56	1	1	4	1	1	1	Control
407	CC	AA	CT	TT	2	60	1	2	4.99	2	1	1	Control
408	CC	AA	CT	TT	1	67	1	2	5.86	1	1	1	Control
409	CC	AA	CT	TC	1	56	1	1	4.66	1	1	1	Control
410	CC	AA	CC	TC	1	55	2	2	5.4	1	1	1	Control
411	CC	AC	CC	TT	2	72	2	1	5.45	2	1	1	Control
412	CC	AC	TT	TT	2	78	2	1	5.53	1	1	1	Control
413	CC	AA	TT	TC	2	67	1	1	4.64	1	1	1	Control
414	CC	AA	CT	TC	1	57	2	1	5.89	2	1	1	Control
415	CC	AC	CT	TC	1	56	1	1	4.21	1	1	1	Control
416	CT	AC	TT	TT	1	60	1	1	4.77	1	1	1	Control
417	CT	AA	CT	TT	2	60	1	2	5.14	1	1	1	Control
418	CC	AA	CC	TC	2	70	2	2	3.95	1	1	1	Control
419	CC	AA	CT	CC	2	72	1	1	5.34	1	1	1	Control
420	CC	AA	CT	TC	1	70	2	1	4.13	1	1	1	Control
421	CC	AA	CT	TC	1	60	1	1	4.64	1	1	1	Control
422	CC	AA	TT	TT	2	64	1	2	5.67	1	1	1	Control
423	CC	AC	CT	CC	1	55	1	1	4.56	1	1	1	Control
424	CC	AA	CT	TC	1	60	2	1	3.97	2	1	1	Control
425	CC	AA	CC	CC	2	57	1	2	4.28	1	1	1	Control
426	CC	AA	CC	TT	2	63	1	1	4.21	1	1	1	Control
427	CC	AA	CT	TT	1	62	1	1	5.16	1	2	1	Control
428	CC	AA	CT	TC	2	65	1	1	5.03	1	1	1	Control
429	CC	AA	CT	TT	2	72	1	1	4.5	1	1	1	Control
430	CT	AC	CT	TC	1	59	1	1	5.34	1	1	1	Control
431	CC	AA	CC	TT	2	55	2	1	4.47	1	1	1	Control
432	CC	AC	CT	TC	2	55	2	1	5.33	1	1	1	Control
433	CC	AC	CC	TT	2	55	1	2	5.28	1	1	1	Control
434	CC	AA	CT	TC	2	76	1	2	4.36	1	1	1	Control
435	CC	AC	CC	TT	2	67	1	2	4.06	2	1	1	Control
436	CC	AA	TT	TT	2	59	1	1	6.13	1	1	1	Control
437	CC	AC	CT	TT	2	65	1	1	4.31	1	1	1	Control
438	CT	AC	CT	TC	1	59	1	1	4.9	1	1	1	Control
439	CC	AA	CC	TC	1	66	1	2	4.84	1	1	1	Control
440	CC	AA	CT	TC	1	55	2	2	5.61	2	1	1	Control
441	CC	AC	CC	TC	2	78	1	1	4.61	2	1	1	Control
442	CC	AA	CC	TC	1	55	1	1	3.95	2	1	1	Control
443	CC	AA	CT	TC	2	58	1	1	4.3	1	1	1	Control
444	CC	CC	CC	TT	2	68	1	2	4.4	2	1	1	Control
445	CC	AA	TT	TT	1	66	2	1	4.8	2	1	1	Control
446	CC	AA	CT	TT	2	58	2	1	5.36	1	1	1	Control
447	CC	AA	CT	TC	1	60	1	1	4.27	1	1	1	Control
448	CC	AA	CC	TT	1	65	2	1	4.02	1	1	1	Control
449	CC	AA	CC	TT	2	71	1	1	4.99	1	1	1	Control
450	CC	AC	CT	TT	2	51	1	2	4.12	1	1	1	Control
451	CC	AA	CT	TT	1	55	1	2	5.9	1	1	1	Control
452	CC	AA	CT	TC	2	67	1	1	3.97	1	1	1	Control
453	CC	AA	CC	TC	2	51	1	1	4.89	1	1	1	Control
454	CC	AC	CC	TT	2	60	1	1	4.94	2	1	1	Control
455	CC	AA	CC	TT	2	61	1	1	3.97	1	2	1	Control
456	CT	AA	CT	TC	2	53	1	1	5.33	1	1	1	Control
457	CC	AA	CC	TC	2	50	1	1	4.35	1	1	1	Control
458	CT	AC	CT	TC	2	67	1	1	4.01	1	1	1	Control
459	CC	AC	CC	TT	1	58	1	1	4.05	1	1	1	Control
460	CC	AC	CC	TC	2	60	1	1	4.66	1	1	1	Control
461	CC	AA	TT	TC	1	55	2	2	4.38	1	1	1	Control
462	CT	AC	TT	TT	1	55	1	2	4.25	2	1	1	Control
463	CC	AA	CT	TC	2	59	1	1	4.95	1	1	1	Control
464	CC	AA	CT	CC	1	59	1	1	4.53	2	1	1	Control
465	CC	AA	CC	TT	1	58	1	1	5.58	1	1	1	Control
466	CC	AA	CC	TT	2	73	1	1	4.47	1	1	1	Control
467	CC	AA	CT	TT	2	50	1	1	4.46	1	1	1	Control
468	CC	AA	CT	TC	1	61	2	2	4.8	1	1	1	Control
469	CT	AC	CT	TC	2	62	1	1	4.64	1	1	1	Control
470	CC	AA	CT	TC	2	58	1	2	4.28	2	1	1	Control
471	CC	AA	CT	CC	1	59	1	1	5.03	1	1	1	Control
472	CC	AA	CC	TC	2	81	2	1	5.02	1	1	1	Control
473	CC	AA	CC	TT	1	59	1	2	5.45	2	1	1	Control
474	CC	AA	CT	TC	1	57	2	2	4.97	2	1	1	Control
475	CC	AA	CT	TT	2	61	1	1	4.19	1	1	1	Control
476	CT	AC	CC	TT	2	58	1	1	5.75	1	1	1	Control
477	CT	AC	CT	TT	2	68	1	1	5.2	1	1	1	Control
478	CC	AC	CT	TT	1	65	1	2	5.13	1	1	1	Control
479	CC	AC	CC	TT	2	75	2	1	5.26	2	2	1	Control
480	CC	AC	CT	TC	1	56	1	1	5.54	1	1	1	Control
481	CC	AA	TT	TC	1	60	2	2	4.51	1	1	1	Control
482	CC	AA	CC	TC	1	51	1	2	4.72	2	1	1	Control
483	CC	AA	CC	TC	1	61	1	2	4.06	1	1	1	Control
484	CC	AA	TT	CC	1	59	1	1	4.25	1	1	1	Control
485	CC	AA	CT	CC	2	55	1	2	4.2	1	1	1	Control
486	CC	AC	TT	TC	2	67	1	1	4.62	1	1	1	Control
487	CC	AA	TT	CC	1	55	1	2	4.57	1	1	1	Control
488	CC	AA	CC	CC	1	67	2	2	5.42	1	1	1	Control
489	CC	AA	CT	TC	2	51	2	1	4.12	1	1	1	Control
490	CC	CC	CC	TT	2	55	1	2	4.2	2	1	1	Control
491	CC	AA	CT	TC	2	57	1	2	4.71	1	1	1	Control
492	CT	AA	CC	TT	2	58	1	1	4.59	1	1	1	Control
493	CC	AA	CC	CC	2	58	1	1	4.76	1	1	1	Control
494	CT	AA	CT	TT	2	67	2	2	3.98	1	1	1	Control
495	CC	AC	TT	TT	1	63	2	2	4.73	2	1	1	Control
496	CC	AA	CT	TT	1	59	2	2	4.97	2	1	1	Control
497	CC	AA	CT	TC	1	57	1	1	4.95	1	1	1	Control
498	CC	AA	CT	TT	2	56	1	1	4.24	1	1	1	Control
499	CC	AA	TT	TC	1	69	1	1	4.6	1	1	1	Control
500	CC	AC	CT	TT	1	56	1	1	5.12	1	1	1	Control
501	CC	AA	CT	TT	2	80	2	1	4.02	1	1	1	Control
502	CC	AC	CC	TT	1	66	2	1	5.82	1	1	1	Control
503	CC	AA	TT	TT	2	67	1	2	5.2	2	1	1	Control
504	CC	AA	CT	CC	1	58	2	2	5.83	2	1	1	Control
505	CC	AC	TT	TT	1	57	1	1	4.48	1	1	1	Control
506	CC	AA	TT	TC	2	59	2	2	5.3	2	1	1	Control
507	CC	AA	TT	TT	1	80	2	1	4.23	1	2	1	Control
508	CC	AA	CT	TC	1	59	1	1	4.53	1	1	1	Control
509	CC	AC	CT	TT	2	56	1	1	4.24	2	1	1	Control
510	CC	AA	CT	TC	2	62	1	1	5.35	2	1	1	Control
511	CC	AA	CT	TT	2	56	2	1	5.19	1	1	1	Control
512	CC	AA	CC	CC	1	63	1	1	5.12	1	1	1	Control
513	CC	AC	TT	TT	1	51	1	2	4.23	1	1	1	Control
514	CC	AC	CC	TT	1	70	2	1	4.56	1	1	1	Control
515	CC	AA	CT	TC	1	65	1	2	4.28	1	1	1	Control
516	CC	CC	CT	TC	2	63	1	1	5.35	1	1	1	Control
517	CT	AA	TT	TT	1	61	1	1	4.57	2	1	1	Control
518	CC	AA	CC	TT	1	60	1	1	4.87	1	1	1	Control
519	CT	AC	TT	TT	1	55	1	1	4.05	1	1	1	Control
520	CC	AA	CT	TC	1	59	1	1	4.34	2	1	1	Control
521	CC	AC	CC	TT	2	68	1	1	5.12	2	1	1	Control
522	CT	AA	TT	TC	1	55	2	1	4.6	2	1	1	Control
523	CC	AA	CC	CC	2	57	1	1	5.72	1	1	1	Control
524	CC	AC	TT	TC	1	59	1	2	5.61	2	1	1	Control
525	CC	AA	CT	TC	1	59	1	1	4.02	2	1	1	Control
526	CC	AA	CC	CC	1	58	1	1	3.96	1	1	1	Control
527	CC	AC	CT	TC	1	56	1	1	5.59	1	1	1	Control
528	CC	AA	CT	TT	2	56	1	1	4.63	2	1	1	Control
529	CC	AC	CT	TT	1	68	1	2	5.74	1	1	1	Control
530	CC	AC	CC	TT	2	69	2	1	4.38	1	2	1	Control
531	CT	AA	CT	TC	2	63	1	1	4.63	1	1	1	Control
532	CC	AA	CC	CC	2	78	2	2	4.81	1	1	1	Control
533	CT	AA	CC	CC	1	61	1	1	4.6	2	1	1	Control
534	CC	AA	CT	TT	1	76	1	1	4.7	1	1	1	Control
535	CT	AA	CT	TT	2	60	1	2	4.21	1	1	1	Control
536	TT	AA	CC	CC	2	66	1	1	4.8	1	1	1	Control
537	CC	AA	CC	TT	2	58	1	1	5.51	2	1	1	Control
538	CC	AA	CT	TC	1	73	1	1	5.17	1	1	1	Control
539	CT	CC	CC	TT	1	62	1	1	4.02	1	1	1	Control
540	CT	AC	TT	TC	2	57	1	1	4.79	1	1	1	Control
541	CC	AA	CC	TC	1	57	1	1	4.64	1	1	1	Control
542	CC	AC	CC	TT	2	77	1	1	5.39	1	1	1	Control
543	CC	AA	CC	TT	1	70	1	1	4.36	1	1	1	Control
544	CC	AC	CT	TC	1	63	1	1	4.94	1	1	1	Control
545	CC	AC	TT	TT	2	56	1	1	4.58	1	1	1	Control
546	CC	AC	CC	TC	2	63	2	1	3.93	1	1	1	Control
547	CC	AA	CC	TC	2	81	1	1	4.7	1	1	1	Control
548	CC	AC	CT	TT	2	61	1	1	5.53	1	1	1	Control
549	CC	AA	TT	TT	1	57	1	2	4.99	1	1	1	Control
550	CC	AC	CC	TC	2	65	1	1	5.26	1	1	1	Control
551	CC	AC	CT	TT	2	57	1	1	4.17	1	1	1	Control
552	CT	AC	CT	TT	2	57	1	1	5.04	1	1	1	Control
553	CT	AA	CT	TC	1	63	2	1	4.93	1	1	1	Control
554	CC	AA	CT	TC	1	56	1	1	5.69	1	1	1	Control
555	CT	AA	CT	TC	2	59	2	1	4.06	1	1	1	Control
556	CC	AA	CT	TT	2	62	1	1	4.15	2	1	1	Control
557	TT	AA	TT	CC	1	55	2	1	4.23	2	1	1	Control
558	CC	AA	CT	TT	2	66	1	2	4.92	1	1	1	Control
559	CC	AA	CT	TT	2	55	2	1	4.66	1	1	1	Control
560	CC	AC	CT	TT	2	50	2	2	5.46	2	1	1	Control
561	CC	AA	CC	CC	2	57	2	1	5.04	1	1	1	Control
562	CC	AA	TT	TC	2	71	1	1	5.16	1	1	1	Control
563	CC	AC	CT	TC	2	72	1	2	4.37	1	1	1	Control
564	CC	AA	CT	TC	2	60	2	1	4.42	1	1	1	Control
565	CT	AC	CC	TT	1	66	2	1	4.21	1	1	1	Control
566	CC	AA	CC	TT	1	55	1	1	4.86	1	2	1	Control
567	CC	AA	CC	TC	2	59	1	1	5.64	1	1	1	Control
568	CT	AC	CC	TT	2	61	1	2	4.57	1	1	1	Control
569	CC	AA	CC	CC	1	50	1	2	4.32	1	1	1	Control
570	CC	AA	CT	CC	2	56	1	1	5.59	1	1	1	Control
571	CC	AA	CC	CC	2	64	1	2	4.41	2	1	1	Control
572	TT	CC	CC	TT	2	68	1	1	4.68	1	1	1	Control
573	CC	AC	CC	TC	1	56	1	2	5.87	1	1	1	Control
574	CT	AA	CC	TC	2	60	1	1	4.76	1	1	1	Control
575	CC	AA	CT	TC	1	64	1	1	4.92	1	1	1	Control
576	CC	AA	CT	TC	1	64	1	1	5.8	1	1	1	Control
577	CC	AA	CT	TC	2	55	1	1	5.8	1	1	1	Control
578	CC	AA	TT	TT	2	53	1	1	4.8	1	1	1	Control
579	CC	AA	CT	TT	1	57	2	1	4.63	1	1	1	Control
580	CC	AC	TT	TT	1	56	1	1	4.71	1	1	1	Control
581	CC	AA	CT	TT	1	60	2	1	4.91	1	1	1	Control
582	CC	AC	CT	TT	2	73	1	1	4.4	2	1	1	Control
583	CC	AA	CT	CC	2	66	2	2	5.05	1	1	1	Control
584	CC	CC	CT	TC	2	56	2	1	4.43	2	1	1	Control
585	CC	AA	CT	TC	1	51	1	2	3.98	1	1	1	Control
586	CC	AA	CT	TC	2	55	1	1	4.15	1	1	1	Control
587	CC	AA	CT	TT	2	58	1	1	4.51	2	1	1	Control
588	CT	AC	CT	TT	1	70	1	1	4.86	1	1	1	Control
589	CC	AA	CT	TT	2	56	1	2	4.02	1	1	1	Control
590	CC	AA	CC	TT	2	58	1	2	4.35	1	1	1	Control
591	CC	AA	CT	TT	1	57	1	1	5.35	2	1	1	Control
592	CC	AA	CC	TT	1	79	1	1	4.94	1	1	1	Control
593	CC	AA	CT	TT	2	82	1	1	5.21	2	1	1	Control
594	CT	AA	TT	CC	2	62	1	2	4.71	1	1	1	Control
595	CC	AA	CT	TT	1	52	1	1	4.6	1	1	1	Control
596	CC	AA	CT	TC	2	59	2	1	4.62	1	1	1	Control
597	CC	AA	TT	TC	2	55	1	1	5.95	1	1	1	Control
598	CT	AA	CT	TT	1	57	2	1	4.73	1	1	1	Control
599	CC	AC	TT	TC	2	53	1	1	5.32	2	1	1	Control
600	CC	AA	CC	TC	1	51	2	1	4.99	1	1	1	Control
601	CC	AC	CC	TC	1	67	1	1	4.28	1	1	1	Control
602	CT	AA	CC	TC	1	64	2	1	5.35	2	1	1	Control
603	CC	AC	CC	TC	1	50	2	1	5.16	1	1	1	Control
604	CC	AA	CC	TC	2	70	1	1	4.6	1	1	1	Control
605	CC	AA	CC	TT	2	65	2	1	6.06	1	1	1	Control
606	CC	AA	CC	TT	2	58	2	1	5.6	1	1	1	Control
607	CC	AA	TT	TC	1	58	2	2	4.45	1	1	1	Control
608	CC	AC	TT	CC	1	68	1	1	4.6	1	1	1	Control
609	CC	AA	CT	TC	2	65	1	1	5.57	2	1	1	Control
610	CC	AA	CC	CC	2	58	1	1	4.63	2	1	1	Control
611	CC	AA	TT	CC	2	56	1	1	4.98	2	1	1	Control
612	CC	AA	CT	TT	1	58	1	2	5.48	1	1	1	Control
613	CC	AC	CC	TT	1	62	1	1	4.03	1	1	1	Control
614	CC	AA	CT	TC	1	70	2	1	4.74	1	1	1	Control
615	CC	AA	CT	TC	1	69	1	2	5.03	1	1	1	Control
616	CT	AC	CC	TC	1	65	1	1	4.27	2	1	1	Control
617	CC	AA	CT	TT	2	54	1	1	4.1	1	1	1	Control
618	CC	AA	TT	TT	1	80	1	2	4.97	1	1	1	Control
619	CC	AA	TT	TT	1	73	1	1	4.78	2	1	1	Control
620	CC	AA	CT	TC	2	56	1	1	4.79	1	1	1	Control
621	CC	AC	CT	TC	1	55	1	1	4.24	1	1	1	Control
622	CT	CC	CT	TT	2	55	1	1	4.62	1	1	1	Control
623	CC	AA	CC	TT	2	64	1	1	4.68	2	1	1	Control
624	CC	AA	CT	CC	1	52	1	2	4.33	2	1	1	Control
625	CC	AA	CT	TT	1	76	1	2	4.35	2	1	1	Control
626	CC	AA	TT	CC	1	62	1	1	5.35	2	1	1	Control
627	CT	CC	CC	TT	1	68	1	1	4.24	1	1	1	Control
628	CT	AC	CT	TT	2	55	1	1	5.85	1	1	1	Control
629	CC	AA	CT	TC	1	58	1	1	5.24	1	1	1	Control
630	CC	AA	TT	TT	2	60	2	1	5.11	1	1	1	Control
631	CC	AA	CC	TC	1	55	1	1	4.65	1	1	1	Control
632	CC	AA	TT	TT	2	53	2	2	4.35	1	1	1	Control
633	CC	AA	CC	TT	1	58	2	1	4.65	1	1	1	Control
634	CT	AC	TT	TC	1	58	2	1	4.23	1	1	1	Control
635	CC	AA	CT	TC	2	58	1	2	4.71	1	1	1	Control
636	CC	AA	CC	TT	2	63	1	1	4.68	1	1	1	Control
637	CC	AC	CT	TT	2	55	1	1	3.99	1	1	1	Control
638	CC	AA	CT	TC	2	55	1	1	4.46	1	1	1	Control
639	CC	AA	CT	TC	2	56	1	1	5.13	1	1	1	Control
640	CC	AA	CC	TT	1	65	2	1	4.11	1	1	1	Control
641	CT	AC	CT	TT	1	59	1	1	4.63	1	1	1	Control
642	CC	AA	CT	TC	1	55	2	1	4.56	1	1	1	Control
643	CT	AC	CT	TT	1	50	1	2	4.05	2	1	1	Control
644	CC	AA	CC	TT	1	65	1	1	4.78	1	1	1	Control
645	CT	AC	CT	TC	2	55	2	1	4.23	2	1	1	Control
646	CC	AA	TT	CC	2	57	1	1	4.5	1	1	1	Control
647	CC	AC	CT	TC	2	52	1	1	4.45	2	1	1	Control
648	CT	AC	CT	TT	1	59	2	1	4.3	1	1	1	Control
649	CC	AA	CC	TC	2	55	1	1	4.9	1	1	1	Control
650	CC	AC	CC	TT	1	69	1	2	4.55	2	1	1	Control
651	CC	AC	CT	TT	2	78	2	1	4.56	2	1	1	Control
652	CC	AA	CT	TC	2	84	2	1	5.49	2	1	1	Control
653	CC	AC	TT	TT	1	81	1	2	5.12	1	1	1	Control
654	CC	AC	CC	TT	2	78	1	1	5	2	1	1	Control
655	CC	AA	CT	CC	2	82	2	1	4.18	1	1	1	Control
656	CT	AA	CT	CC	1	84	1	1	5.12	1	1	1	Control
657	CC	AA	TT	TC	1	79	1	1	4.44	1	2	1	Control
658	CC	AA	CT	TT	1	83	2	2	5.71	2	1	1	Control
659	CC	AA	CT	TC	1	82	1	1	4.65	1	1	1	Control
660	CC	AA	CT	TC	2	83	1	2	4.59	2	1	1	Control
661	CC	AA	TT	TC	1	87	1	1	5.42	1	1	1	Control
662	CC	AA	CT	TC	2	88	1	1	4.4	2	1	1	Control
663	CC	AA	TT	TC	1	88	2	1	4.24	1	1	1	Control
664	CC	AC	CT	TT	2	84	2	1	4.79	1	1	1	Control
665	CT	CC	CC	TT	2	76	1	1	4.93	2	1	1	Control
666	CC	AA	TT	TC	2	86	1	2	4.68	1	1	1	Control
667	CT	AC	CT	TT	1	85	2	1	4.71	1	1	1	Control
668	CC	AC	CC	TT	1	81	1	1	4.7	1	1	1	Control
669	CC	AA	TT	TT	1	77	1	1	4.99	1	1	1	Control
670	CC	AA	CT	TC	1	84	1	1	4.96	1	1	1	Control
671	CC	AC	CC	TT	2	84	1	2	4.8	1	1	1	Control
672	CC	AA	TT	TT	1	79	1	1	4.55	2	1	1	Control
673	CC	AA	CT	TC	2	79	1	1	4.3	2	1	1	Control
674	CC	AA	CT	TT	2	81	1	1	4.52	1	1	1	Control
675	CC	AC	CT	TC	2	83	1	1	4.85	1	1	1	Control
676	CC	AA	CT	CC	2	83	1	2	4.51	1	1	1	Control
677	CT	AC	CC	TT	1	79	1	1	4.94	1	1	1	Control
678	CC	AA	CT	TC	2	82	1	2	4.97	1	1	1	Control
679	CC	AC	CT	TC	1	78	1	2	4.38	1	1	1	Control
680	CC	AA	CC	TC	1	87	1	1	4.87	1	1	1	Control
681	CC	AC	CT	TT	2	85	1	1	4.79	2	1	1	Control
682	CC	AA	CT	TT	2	80	1	2	5.8	1	1	1	Control
683	CC	AA	CT	TC	2	81	1	1	4.57	1	1	1	Control
684	CC	AA	TT	TC	2	78	2	1	4.13	1	1	1	Control
685	CC	AA	CT	TC	2	82	1	2	4.63	2	1	1	Control
686	CC	AA	TT	TC	1	83	1	1	4.9	1	1	1	Control
687	CT	AA	CT	TC	1	78	2	1	4.35	1	1	1	Control
688	CC	AA	TT	TT	2	80	1	1	4.89	2	1	1	Control
689	CC	AA	CC	TT	2	86	1	1	4.92	1	1	1	Control
690	CC	AC	CC	TC	2	83	2	1	4.71	1	1	1	Control
691	CC	AA	CT	TT	2	83	1	1	4.92	1	1	1	Control
692	CC	AA	TT	TT	2	82	1	2	5.04	2	1	1	Control
693	CC	AA	CT	CC	1	76	1	1	5.39	1	1	1	Control
694	CC	AA	CT	TT	1	90	1	2	4.1	2	1	1	Control
695	CC	AC	CC	TC	2	75	2	2	5.45	1	1	1	Control
696	CC	AA	CC	TC	2	84	1	2	5.24	1	1	1	Control
697	CT	AA	TT	TC	1	81	1	1	4.01	1	1	1	Control
698	CC	AA	TT	TC	2	82	1	2	4.23	1	1	1	Control
699	CC	AC	CC	TC	2	78	2	1	4.71	1	1	1	Control
700	CC	AC	CC	TT	1	88	1	1	5.19	2	1	1	Control
701	CC	AA	CC	CC	2	82	1	1	4.92	2	1	1	Control
702	CC	AC	CC	TT	1	83	1	2	4.66	1	1	1	Control
703	CC	AA	CC	TC	2	80	1	1	3.97	1	1	1	Control
704	CC	AC	CC	CC	1	75	1	1	5.22	1	1	1	Control
705	CC	AA	CC	CC	1	80	1	1	4.9	1	1	1	Control
706	CC	AC	CC	TT	1	79	1	1	4.7	1	1	1	Control
707	CC	AC	CC	TC	2	75	1	1	5.12	1	1	1	Control
708	CT	AA	CC	TC	2	82	2	1	3.94	1	1	1	Control
709	CC	AA	CT	TT	1	82	2	1	5.85	1	1	1	Control
710	CT	AA	CC	TC	2	76	1	1	4.27	2	1	1	Control
711	CC	AA	CT	CC	1	79	2	1	4.57	1	1	1	Control
712	CC	AA	CT	TT	2	81	1	2	3.99	2	1	1	Control
713	CC	AC	CC	TT	1	83	1	2	5.05	2	1	1	Control
714	CC	AA	CT	TT	1	81	1	2	4.86	1	1	1	Control
715	CT	AA	CT	CC	2	83	1	1	5.58	1	1	1	Control
716	CC	AC	CC	TT	2	82	1	1	4.79	2	1	1	Control
717	CC	AA	CC	CC	2	84	1	2	4.28	2	1	1	Control
718	CC	AA	TT	TC	2	83	1	2	4.81	1	1	1	Control
719	CC	AC	CC	TC	1	85	1	1	4.86	1	1	1	Control
720	TT	CC	CC	TT	2	82	2	1	5.4	2	1	1	Control
721	CT	AC	CT	TC	2	85	2	2	5.64	1	1	1	Control
722	TT	AA	TT	CC	2	83	2	1	4.67	1	1	1	Control
723	CC	AA	CT	TC	2	78	2	1	5.83	1	1	1	Control
724	CC	AA	CC	CC	1	83	2	1	5.35	2	1	1	Control
725	CC	AC	CC	TC	1	82	1	2	5.2	1	1	1	Control
726	CC	AA	TT	CC	2	84	1	1	4.12	1	1	1	Control
727	CC	AA	CT	TC	2	88	2	1	4.61	1	1	1	Control
728	CC	AC	CC	TC	2	86	1	1	4.28	1	1	1	Control
729	CT	AA	CT	TT	1	81	1	1	4.35	1	1	1	Control
730	CC	AC	CT	TC	2	79	1	1	4.48	1	1	1	Control
731	CC	AA	CT	TC	2	83	1	1	4.82	2	1	1	Control
732	CC	AA	TT	TT	2	78	2	1	5.22	2	1	1	Control
733	CC	AA	TT	TT	1	88	1	2	4.24	2	1	1	Control
734	CC	AC	CT	TT	2	81	1	1	4.88	1	1	1	Control
735	CT	AC	CT	TC	2	89	1	2	5.81	1	1	1	Control
736	CC	AC	TT	TC	2	79	1	1	4.11	1	1	1	Control
737	CC	AA	CC	TT	1	80	1	1	4.31	1	1	1	Control
738	CC	AA	CT	TC	1	82	2	1	4.06	1	1	1	Control
739	CC	AA	CT	TT	1	87	1	2	4.05	1	1	1	Control
740	CT	AA	CC	TT	2	88	1	2	4.62	1	1	1	Control
741	CT	AA	CC	TC	2	80	1	1	4.93	1	1	1	Control
742	CT	AA	CT	TC	1	86	1	1	4.3	1	1	1	Control
743	CC	AA	CT	TC	2	79	1	1	4.34	2	1	1	Control
744	CC	AC	CC	TC	2	89	1	1	4.69	2	1	1	Control
745	CT	AC	CT	TT	2	89	1	2	5.14	2	1	1	Control
746	CC	AA	CC	TT	2	78	1	2	5.36	1	1	1	Control
747	CT	AC	CT	TC	1	85	1	2	4.42	1	1	1	Control
748	CC	AA	TT	TT	1	75	2	1	3.95	1	1	1	Control
749	CC	AC	CT	TT	1	87	1	2	4.6	1	1	1	Control
750	CC	AA	CT	TT	2	87	1	2	4.99	2	1	1	Control
751	CC	AA	CT	TT	1	86	2	1	5.8	1	1	1	Control
752	CC	AA	CC	TT	1	80	1	1	5.02	1	2	1	Control
753	CC	AC	CT	TT	2	86	1	1	4.42	1	1	1	Control
754	CC	AA	CT	TC	2	87	1	1	4.1	1	1	1	Control
755	CC	AA	CT	TT	1	81	2	1	5.17	1	1	1	Control
756	CC	AC	TT	TT	1	87	2	1	4.94	2	1	1	Control
757	CC	AA	CT	TC	1	88	1	1	4.25	1	1	1	Control
758	CC	AA	CT	TC	2	80	2	2	4.05	2	1	1	Control
759	CC	AC	TT	TT	2	79	1	1	5.03	1	1	1	Control
760	CC	AC	CT	CC	2	87	2	1	5.07	1	1	1	Control
761	CC	AA	CT	TC	1	78	2	1	5.05	1	1	1	Control
762	CC	AA	CC	TT	1	84	1	1	4.93	1	1	1	Control
763	CC	AA	TT	TC	1	79	2	1	5.28	1	1	1	Control
764	CC	AC	CC	TC	1	88	1	2	5.9	1	1	1	Control
765	CC	AA	CC	TC	1	81	1	1	5.72	1	1	1	Control
766	CC	AA	CT	TC	1	83	1	1	4.63	1	2	1	Control
767	CT	CC	CC	TT	1	82	2	2	5.22	1	1	1	Control
768	CT	AC	CT	TC	2	76	1	1	5.17	1	1	1	Control
769	CC	AA	CT	TC	2	81	1	1	5.74	1	1	1	Control
770	CC	AA	TT	TT	1	80	1	1	4.42	1	1	1	Control
771	CT	AC	CC	TT	1	84	1	1	4.76	2	1	1	Control
772	CT	CC	TT	TT	2	81	1	1	4.65	2	1	1	Control
773	CC	AA	CT	TC	2	87	2	2	4.12	1	1	1	Control
774	CC	AC	CT	TT	2	84	2	2	4.63	1	1	1	Control
775	CC	AC	CT	TC	1	84	1	2	4.35	2	1	1	Control
776	CT	AA	CT	TC	2	75	2	1	5.48	1	1	1	Control
777	CC	AA	CT	TC	1	79	1	1	5.28	2	1	1	Control
778	CC	AA	CT	TT	1	78	1	2	4.47	1	1	1	Control
779	CC	AA	CC	TT	1	79	2	1	4.05	2	1	1	Control
780	CC	AA	CT	TC	2	81	1	2	5.8	2	1	1	Control
781	CC	AC	TT	CC	2	83	1	2	4.8	1	1	1	Control
782	CC	AC	TT	TT	2	83	1	1	4.46	1	1	1	Control
783	CT	AA	CT	TT	1	76	1	1	5.05	1	1	1	Control
784	CC	AA	TT	TT	1	87	1	1	4.17	1	1	1	Control
785	CT	AC	CT	TT	1	77	1	1	5.86	1	1	1	Control
786	CC	AC	TT	TC	2	81	1	1	5.33	1	1	1	Control
787	CC	AA	CT	TT	1	78	1	1	5.46	1	1	1	Control
788	CC	AA	TT	TT	1	82	2	2	4.58	2	1	1	Control
789	CT	AA	CT	TT	2	84	1	1	4.43	1	1	1	Control
790	CC	AA	CT	TT	2	79	1	1	5.17	1	1	1	Control
791	CC	AA	CC	TC	2	82	1	2	4.66	2	1	1	Control
792	CT	AA	CT	TC	1	88	2	1	4.45	1	1	1	Control
793	CC	AC	TT	TC	1	78	1	1	5.84	1	1	1	Control
794	CC	AA	CT	TT	1	78	2	1	4.6	1	1	1	Control
795	CT	AC	CT	TC	2	84	1	1	4.59	1	1	1	Control
796	CC	AA	CT	TC	1	83	2	1	3.99	2	1	1	Control
797	CC	AA	TT	TC	1	87	1	1	5.29	1	1	1	Control
798	CC	AA	CC	CC	2	79	1	1	4.2	1	1	1	Control
799	CT	AC	CT	TC	2	86	1	1	4.5	1	1	1	Control
800	CC	AA	CC	TT	2	79	1	1	4.72	1	1	1	Control
801	CC	AA	CT	TT	2	83	1	1	4.16	1	1	1	Control
802	CC	AA	CT	TC	2	75	1	1	4.87	2	1	1	Control
803	CC	AA	TT	TC	1	81	1	1	5.16	2	1	1	Control
804	CC	AA	CC	TC	2	83	1	1	4.6	1	1	1	Control
805	CC	AA	CC	TC	2	84	1	1	4.47	1	1	1	Control
806	CC	AA	TT	TT	2	81	2	1	5.35	2	1	1	Control
807	CC	AC	CC	CC	1	83	2	1	5.89	1	1	1	Control
808	CC	AA	CT	CC	1	76	1	1	5.61	1	1	1	Control
809	CC	AA	CC	TT	1	75	1	1	5.09	1	1	1	Control
810	CT	AC	CC	TT	2	80	2	1	4.97	1	1	1	Control
811	CT	AA	CT	TC	1	81	1	2	5.21	1	1	1	Control
812	CC	AA	CC	CC	1	80	1	1	5.15	1	1	1	Control
813	CC	AA	CT	TT	1	83	1	1	4.17	1	1	1	Control
814	CC	AC	CT	TC	1	86	1	1	4.63	1	1	1	Control
815	CC	AC	CT	TT	2	75	1	1	4.43	1	1	1	Control
816	CC	AA	CT	TC	1	81	1	2	4.36	1	1	1	Control
817	CC	AA	CT	CC	2	75	2	2	5.45	1	1	1	Control
818	CC	AA	CT	TC	1	87	2	1	5.75	1	1	1	Control
819	CC	AA	CC	CC	2	84	1	2	4.73	1	1	1	Control
820	CC	AA	CC	TT	1	75	1	1	5.31	1	1	1	Control
821	CC	AA	CC	TC	1	80	1	1	3.98	1	1	1	Control
822	CC	AC	CC	TT	1	76	1	1	4.76	2	1	1	Control
823	CC	AA	CT	TC	2	82	1	1	5.45	1	1	1	Control
824	CC	AA	TT	TC	1	83	2	1	4.34	1	1	1	Control
825	CC	AA	CC	TT	1	81	2	1	4.78	1	1	1	Control
826	CT	AA	CC	TT	2	88	1	1	4.14	1	1	1	Control
827	CC	CC	CT	TT	1	80	1	2	4.33	1	1	1	Control
828	CC	AA	TT	TC	2	88	1	1	5.12	1	1	1	Control
829	CC	AA	CT	TC	1	83	2	1	3.97	1	1	1	Control
830	CT	AA	CC	TC	1	88	1	1	4.25	1	1	1	Control
831	CT	AC	CT	TT	2	88	1	1	4.98	2	1	1	Control
832	CC	CC	CC	TT	1	75	1	1	4.7	1	1	1	Control
833	CT	AC	CT	TT	2	84	1	1	5.23	1	1	1	Control
834	CC	AA	TT	TC	1	78	1	2	5.06	1	1	1	Control
835	CC	AC	CT	TC	1	79	1	2	4.83	1	1	1	Control
836	CC	AA	CC	TT	1	81	1	1	4.66	1	2	1	Control
837	CC	AA	CC	CC	2	78	2	2	4.62	1	1	1	Control
838	CC	AC	CT	TC	1	87	2	1	4.38	1	1	1	Control
839	CT	CC	CT	TT	1	86	1	2	4.74	1	1	1	Control
840	CC	AA	TT	TT	1	80	1	2	4.02	1	1	1	Control
841	CC	AA	CT	TC	2	83	1	2	5.36	1	1	1	Control
842	CT	AA	CC	TC	1	77	1	2	4.75	2	2	1	Control
843	CC	AA	CT	TC	1	77	2	1	4.29	1	1	1	Control
844	CC	AA	CT	TT	2	78	1	1	5.96	1	1	1	Control
845	CC	AA	CT	TT	2	87	1	1	4.95	2	1	1	Control
846	TT	CC	CC	TT	2	82	1	1	5.19	2	1	1	Control
847	CC	AA	CT	TC	2	82	2	2	4.85	1	1	1	Control
848	CC	AC	CC	TT	2	76	1	2	5.13	1	1	1	Control
849	CC	AA	TT	CC	2	82	1	1	4.46	1	1	1	Control
850	CC	AA	CT	TC	1	79	1	1	4.69	1	1	1	Control
851	CC	AA	CT	TT	2	83	2	1	5.38	1	1	1	Control
852	CC	AA	CT	TC	2	82	1	2	4.79	2	1	1	Control
853	CC	AA	CT	TC	1	88	1	2	4.28	1	1	1	Control
854	CC	AA	CT	TC	2	75	1	1	5.62	2	1	1	Control
855	CT	AC	TT	TC	1	83	1	1	4.71	2	1	1	Control
856	CC	AA	CT	TT	2	83	2	1	4.06	2	1	1	Control
857	CC	AC	CC	TC	2	80	1	1	5.4	1	1	1	Control
858	CC	AA	CT	TT	2	78	1	2	4.24	2	1	1	Control
859	CC	AA	CT	TC	2	83	1	1	5.02	1	1	1	Control
860	CC	AA	TT	CC	2	77	1	1	4.7	1	1	1	Control
861	CC	AA	CC	TC	1	87	1	1	5.98	1	1	1	Control
862	CC	AA	CC	TC	2	88	1	1	5.82	1	1	1	Control
863	CC	AA	CC	TT	1	82	2	2	4.87	2	1	1	Control
864	CC	AA	CT	TT	1	83	1	1	4.44	1	1	1	Control
865	CC	AC	TT	TC	2	87	1	2	5.4	2	1	1	Control
866	CC	AA	TT	TC	2	87	1	1	4.72	1	1	1	Control
867	CC	AA	TT	CC	1	75	1	1	4.57	2	1	1	Control
868	CC	AA	CT	TT	1	82	2	2	4.41	2	1	1	Control
869	CT	AC	TT	TT	2	76	1	1	4.81	1	1	1	Control
870	CC	AA	CT	TT	2	80	2	1	5.59	2	1	1	Control
871	CT	AC	TT	TT	1	79	2	2	6.13	2	1	1	Control
872	CC	AC	CC	TT	1	78	2	1	4.83	1	1	1	Control
873	CC	AA	CC	TT	2	79	1	1	4.96	2	1	1	Control
874	CC	AA	TT	TT	1	87	2	1	4.8	1	1	1	Control
875	CC	AA	CC	TT	1	75	2	1	5.6	1	1	1	Control
876	CT	AC	CC	TT	1	79	1	1	5.29	1	1	1	Control
877	CC	AC	CT	TC	1	80	2	1	5.8	1	1	1	Control
878	CC	AA	CC	CC	1	87	1	1	4.41	2	1	1	Control
879	CC	AA	CT	TT	1	83	1	2	5.45	1	1	1	Control
880	CC	AA	CT	TC	1	79	1	1	4.56	1	1	1	Control
881	CC	AC	CC	TC	1	84	1	2	5.87	1	1	1	Control
882	CC	AA	CC	TC	2	85	1	1	4.99	1	1	1	Control
883	CC	AA	CT	TC	2	76	1	1	4.36	1	1	1	Control
884	CC	AA	CC	CC	2	83	1	1	5.69	1	1	1	Control
885	CC	AA	CT	TT	1	82	1	2	4.37	1	1	1	Control
886	CC	AA	CT	TT	1	82	1	1	4.15	1	1	1	Control
887	CC	AA	CT	TC	1	87	1	1	4.57	1	1	1	Control
888	CC	AA	CC	CC	2	84	2	2	4	2	1	1	Control
889	CC	AA	TT	TT	2	83	2	2	5.34	1	1	1	Control
890	CC	AA	CT	TC	2	75	2	1	5.3	1	1	1	Control

## Sheet: ARC
ID	rs3737967	rs1801131	rs1801133	rs9651118	Sex (1=Male, 2=Female)	Age (Year)	Smoking (1=No, 2=Yes)	Drinking (1=No, 2=Yes)	FPG (mmol/L)	Hypertension (1=No, 2=Yes)	Folic acid fortification (1=No, 2=Yes)	Family history (1=No, 2=Yes)	Subtype
1	CC	AA	CT	TC	1	73	1	1	4.81	1	1	1	Nuclear
2	CC	AC	CT	TC	2	51	1	1	4.51	2	1	1	Cortical
3	CC	AA	CT	TT	2	80	1	1	6.07	2	1	1	Cortical
4	CC	AA	CT	TC	2	68	1	1	5.14	1	1	1	Nuclear
5	CC	AA	CC	TT	2	81	1	2	5.2	1	2	1	Nuclear
6	CC	AA	CT	CC	1	85	2	2	5.74	1	1	1	Nuclear
7	CC	AC	CT	TC	2	56	2	1	4.76	2	1	1	PSC
8	CC	AA	TT	TC	1	72	1	1	4.05	1	1	1	Cortical
9	CT	AC	CT	CC	1	82	2	2	4.92	1	1	1	Cortical
10	CT	AC	CT	TC	2	85	1	2	5.11	1	1	1	Nuclear
11	CC	AA	CC	TT	2	73	2	2	5.19	2	1	1	PSC
12	CC	AC	CT	TC	1	79	1	1	5.61	1	1	2	Nuclear
13	CC	AA	TT	TT	1	61	1	2	4.47	1	1	1	Cortical
14	CC	AC	CT	TT	1	61	1	1	4.74	1	1	1	Nuclear
15	CC	AA	CC	TC	1	74	1	2	5.27	2	1	1	Nuclear
16	CC	AA	CT	CC	1	75	2	2	4.62	1	1	1	Cortical
17	CC	CC	CC	CC	2	56	2	1	4.5	2	1	1	PSC
18	CC	AA	TT	TT	2	70	1	1	4.41	1	1	1	Mixed
19	CC	AC	CC	TC	1	56	1	1	5.56	1	1	1	Nuclear
20	CT	AC	TT	TT	1	77	2	1	4.82	2	1	1	Nuclear
21	CC	AC	CC	TT	1	61	1	1	5.76	1	1	1	PSC
22	CC	AA	CC	TC	2	61	1	1	6.08	2	1	1	Mixed
23	CT	AC	CC	TT	1	68	1	1	5.19	2	1	1	Nuclear
24	CC	AA	TT	TC	1	78	1	1	5.49	1	1	1	Mixed
25	CC	AA	CC	TT	1	57	1	1	4.93	1	1	1	Nuclear
26	CC	AC	CT	TC	2	78	1	1	4.55	1	1	1	Nuclear
27	CC	AC	CT	TC	1	68	1	1	5.16	1	1	1	Nuclear
28	CC	AA	TT	CC	2	77	1	1	6.03	2	1	1	Nuclear
29	CC	CC	TT	CC	2	50	1	2	4.05	1	1	1	Nuclear
30	CC	AC	CC	TT	2	76	2	1	5.51	1	1	1	Nuclear
31	CC	AA	CT	TT	2	55	1	1	4.75	2	1	1	PSC
32	CC	AA	CT	CC	2	61	2	2	5.34	1	1	1	PSC
33	CC	AC	CC	TC	2	65	1	2	4.75	1	1	1	Cortical
34	CT	AA	CT	TC	2	58	1	1	6.1	2	1	1	PSC
35	CC	CC	CT	TT	1	77	1	2	4.43	2	1	1	Nuclear
36	CC	AA	CT	TC	2	61	1	1	5.05	2	2	1	PSC
37	CC	AA	CT	CC	2	69	1	1	5.29	2	1	1	Mixed
38	CC	AC	CT	TT	2	61	1	1	5.36	1	1	1	Cortical
39	CC	AA	CT	TT	2	57	1	1	4.44	2	1	1	Cortical
40	CT	CC	CT	TT	2	81	2	1	4.77	2	1	1	Cortical
41	CC	AA	CC	TT	1	86	2	2	3.62	1	1	1	Cortical
42	CC	AA	TT	TC	2	72	1	1	5.62	2	1	1	Cortical
43	CT	AA	TT	TC	2	53	2	2	4.74	2	1	1	Mixed
44	CC	AA	CT	TC	2	50	1	1	5.4	2	1	1	Cortical
45	CC	AA	CT	CC	2	79	1	1	5.76	1	1	1	Cortical
46	CC	AA	CC	TC	2	81	1	1	5.1	1	1	2	Nuclear
47	CC	AA	CC	CC	2	70	1	1	4.98	1	1	1	PSC
48	CC	AA	CT	TC	1	75	2	2	5.3	2	1	1	Nuclear
49	CC	AA	TT	CC	1	73	2	2	5.1	1	1	1	Mixed
50	CT	AA	CT	TC	1	56	1	1	5.33	2	1	1	Cortical
51	CT	AC	CT	TT	2	72	1	2	5.16	2	1	1	Cortical
52	CC	AA	CT	TT	1	78	1	1	6.1	2	1	1	Nuclear
53	CC	AA	CT	TC	1	69	2	2	5.48	2	1	1	Mixed
54	CC	AA	CT	CC	2	84	1	1	5.14	1	1	1	Cortical
55	CC	AC	CC	TT	2	58	1	1	6.05	1	1	1	Cortical
56	CC	AA	CC	TC	1	83	1	1	5.21	1	1	1	Cortical
57	CC	AA	TT	TT	1	72	1	2	5.37	1	1	2	PSC
58	CC	AA	CC	TT	1	70	1	1	5.13	1	1	1	PSC
59	CC	AA	CT	TT	1	84	1	1	5.74	1	1	1	Cortical
60	CC	AA	CT	TC	1	74	2	2	5.11	1	1	1	Cortical
61	CC	AA	CT	TT	1	82	1	1	5.33	1	1	1	Cortical
62	CC	AA	CT	TC	1	65	2	1	5.42	1	1	1	PSC
63	CT	AC	CT	TT	1	76	2	2	5.08	1	1	1	PSC
64	CC	AA	CT	TT	2	69	1	1	5.51	1	1	1	Nuclear
65	CC	AA	TT	TC	2	69	1	1	4.88	2	1	1	PSC
66	CC	AA	CT	TC	1	62	2	2	5.57	1	1	1	PSC
67	CT	AA	CT	TC	1	62	2	2	3.55	1	1	1	Mixed
68	CT	AC	CT	TT	2	64	1	2	5.04	2	1	1	Cortical
69	CC	AC	CT	TT	2	77	2	2	5.55	1	1	1	PSC
70	CC	AA	CT	TT	2	71	2	1	5.35	1	1	1	Cortical
71	CC	AA	CT	CC	2	61	1	1	4.89	1	1	1	Mixed
72	CC	AA	CT	TC	1	82	2	1	5.35	1	1	1	PSC
73	CC	AA	TT	TC	1	79	1	2	4.54	1	1	1	Cortical
74	CC	AA	CC	TC	2	55	1	1	4.23	2	1	1	Mixed
75	CC	AA	CC	CC	1	60	1	2	5.46	1	1	1	Cortical
76	CC	AA	TT	TT	2	53	2	1	5.54	1	1	1	Nuclear
77	CC	AA	TT	TT	1	64	1	1	5.24	1	1	1	Cortical
78	CT	AA	CC	TT	2	72	2	1	5.67	2	1	1	Mixed
79	CT	AC	CT	TC	2	67	1	1	5.14	2	1	1	Cortical
80	CC	AA	CT	TC	2	65	1	1	6.08	1	1	1	PSC
81	CC	AC	TT	TT	1	72	2	2	5.64	2	1	1	Cortical
82	CC	AA	CT	CC	2	75	1	1	5.85	2	1	2	Nuclear
83	CC	AA	CT	TC	1	82	1	2	5.62	1	1	1	Nuclear
84	CC	AA	CT	TC	1	64	2	2	4.61	1	1	1	Cortical
85	CC	AA	CC	TT	1	68	1	1	4.93	2	1	1	Cortical
86	CC	AC	CT	TC	2	53	1	1	4.47	1	1	1	Cortical
87	CC	AA	TT	TT	1	65	1	2	5.09	2	2	1	Mixed
88	TT	AA	CC	CC	2	78	1	1	4.27	1	1	1	Cortical
89	CT	AC	CT	TC	2	61	1	1	4.97	1	1	1	Mixed
90	CC	AA	CT	TC	2	80	1	2	4.51	2	1	1	Mixed
91	CC	AC	CT	TC	1	82	1	1	6.08	1	1	1	PSC
92	CC	AA	CT	TC	2	67	2	1	5.08	2	1	1	PSC
93	CC	AA	TT	TT	1	55	2	1	4.11	2	1	1	Mixed
94	CT	AC	CT	TT	2	54	2	1	4.31	1	1	1	Cortical
95	CC	AC	CC	TC	2	81	1	1	5.52	1	1	1	Mixed
96	CC	CC	CC	TT	1	75	1	2	5.33	2	1	1	PSC
97	CC	AA	TT	CC	2	67	1	2	4.86	1	1	1	Cortical
98	CC	AA	CT	TC	2	75	1	1	5.23	1	1	1	Cortical
99	CT	CC	CC	TT	1	73	1	1	5.3	1	1	1	Cortical
100	CC	AA	CT	TC	2	74	1	1	5.11	1	1	1	Nuclear
101	CC	AA	CT	TC	1	81	2	2	4.55	1	1	1	Mixed
102	CC	AA	CC	TT	1	61	2	2	5.23	2	1	1	Mixed
103	CC	AA	CC	TT	2	51	1	1	5.25	2	1	1	Mixed
104	CT	AC	CT	TC	1	71	1	2	4.92	2	1	1	Mixed
105	CC	AA	CT	TC	2	84	1	1	5.39	2	1	1	Mixed
106	CC	AA	CC	TC	1	68	2	2	5.39	1	1	1	Mixed
107	CC	AC	CC	TC	1	76	2	1	5.52	2	1	1	Mixed
108	CC	AC	CT	TC	1	56	1	1	4.74	1	1	1	Mixed
109	CC	AC	TT	TC	1	87	1	1	5.28	2	1	1	Mixed
110	CC	AA	CT	TC	1	69	2	1	5.75	1	1	1	Mixed
111	CC	AA	CT	TC	2	76	2	2	4.21	1	1	1	Cortical
112	CT	AA	CT	TC	2	82	1	1	5.39	1	2	1	Nuclear
113	CC	AC	CC	TC	2	67	1	1	5.05	2	1	1	Mixed
114	CT	CC	TT	TT	2	73	1	1	4.49	2	1	1	Cortical
115	CC	AC	CT	TT	1	72	2	1	4.11	2	1	1	Nuclear
116	CC	AA	CT	CC	2	70	1	1	5.13	1	1	1	Nuclear
117	CC	AA	CT	TC	2	75	2	1	5.71	1	1	1	PSC
118	CC	AA	CC	TC	1	79	1	1	5.35	1	1	1	Cortical
119	CC	AA	CT	TC	2	70	1	1	4.96	1	1	2	Cortical
120	CC	AA	TT	TC	2	63	1	1	4.72	1	1	1	Mixed
121	CC	AA	TT	TT	2	75	1	1	4.88	1	1	1	Mixed
122	CC	AA	CT	TC	1	90	1	1	5.27	1	1	1	Cortical
123	CC	AA	CT	TC	2	77	1	1	4.55	1	1	1	Cortical
124	CC	AA	CT	CC	1	71	1	1	5.25	1	1	1	Mixed
125	CC	AA	CT	TC	1	72	1	1	5.46	1	1	1	Nuclear
126	CC	AA	CT	TC	1	67	1	1	5.34	2	1	1	Cortical
127	CC	AA	TT	TT	1	85	1	1	5.72	1	1	1	Nuclear
128	CC	AC	CT	TT	1	79	1	1	5.11	1	1	1	Cortical
129	CC	AA	CT	CC	2	81	2	1	4.49	1	1	1	Cortical
130	CT	AC	CT	TC	2	75	1	2	4.74	1	1	1	Cortical
131	TT	AA	CC	CC	1	82	2	1	5.54	1	1	1	Cortical
132	CC	AC	CC	TT	2	67	1	1	5.23	2	1	1	Nuclear
133	CT	AC	CT	TC	2	65	2	1	5.24	1	1	1	Nuclear
134	CC	AA	CT	TT	1	66	2	2	5.58	2	1	1	Mixed
135	CC	AA	CT	TT	2	72	1	1	5.96	2	1	1	Cortical
136	CC	AA	CT	TT	1	86	1	2	5.85	1	1	1	Mixed
137	CC	AA	CT	TT	1	61	1	1	4.69	1	1	1	Cortical
138	CT	AC	CT	TT	2	73	1	1	5.73	1	1	1	Cortical
139	CC	AA	CC	TC	2	71	1	1	6.02	1	1	1	Cortical
140	CC	AA	CT	TC	2	82	1	1	5.62	2	1	1	Nuclear
141	CT	AA	CT	TC	1	61	1	1	3.68	2	1	1	Nuclear
142	CC	AA	TT	TT	1	76	2	1	5.71	1	1	1	Mixed
143	CC	AA	CT	TT	1	73	2	2	4.74	1	1	1	Cortical
144	CT	AC	CT	TT	1	77	1	1	4.95	2	1	1	Cortical
145	CC	AA	CT	TC	1	63	1	1	5.48	2	1	1	Nuclear
146	CC	AA	CC	TC	1	74	1	1	4.57	1	2	1	Mixed
147	CC	AA	CC	TT	1	76	1	2	4.72	1	1	1	Nuclear
148	CC	AC	CC	TC	2	78	1	1	4.34	1	1	1	Nuclear
149	TT	CC	CT	TT	2	76	1	1	6.1	2	1	1	Cortical
150	CT	AC	TT	TT	2	86	1	1	5.02	2	1	1	Cortical
151	CC	AA	CC	CC	2	58	1	2	4.84	1	1	1	Nuclear
152	CC	AA	CT	CC	2	76	1	1	5.06	2	1	1	Cortical
153	CC	AA	CT	TC	1	86	1	1	4.45	2	1	1	Nuclear
154	CC	AA	CC	TT	2	63	1	2	4.84	1	1	1	Mixed
155	CC	AC	CT	TC	2	57	1	1	5.39	1	1	1	Cortical
156	CC	AA	CT	TC	1	58	1	1	4.27	2	1	1	Nuclear
157	CC	AA	CC	TC	2	70	2	1	4.52	1	1	1	Mixed
158	CC	AA	CC	TC	1	77	2	2	5.45	1	1	1	Cortical
159	CC	AA	CC	CC	2	81	1	1	4.72	1	1	1	Mixed
160	TT	AA	CT	TC	1	51	1	1	5.09	1	1	1	Mixed
161	CC	AA	CT	TC	1	84	2	1	5.14	1	1	1	Cortical
162	CC	CC	CT	TC	2	72	2	1	4.76	1	1	2	PSC
163	CC	AC	CT	TC	2	65	1	1	4.52	1	1	1	Cortical
164	CC	AA	TT	TC	1	57	1	1	4.52	1	1	1	Cortical
165	CC	AC	CT	TC	2	57	1	1	5.14	2	1	1	Cortical
166	CC	AC	TT	TC	2	67	2	1	5.84	1	1	1	Cortical
167	CC	AA	CC	TC	2	70	1	1	5.64	2	1	1	Mixed
168	CC	AA	CT	TT	2	78	1	1	4.93	2	1	1	Mixed
169	CT	AC	CT	TT	2	73	2	1	5.19	2	1	1	Cortical
170	CC	AA	CT	TC	1	80	2	1	4.95	1	1	1	Cortical
171	CT	AC	CT	TT	2	86	1	1	5.95	1	1	1	Mixed
172	CT	AC	CT	TT	2	58	2	1	5.1	1	1	1	Mixed
173	CT	AC	CC	TC	1	72	1	1	4.38	1	1	1	Nuclear
174	CC	AC	CT	TC	1	72	2	2	5.1	1	1	1	Cortical
175	CC	AA	CC	TC	1	78	2	1	5.14	2	1	1	PSC
176	CC	CC	CT	TT	1	58	1	1	4.34	2	1	1	Cortical
177	CC	AA	TT	CC	2	71	1	2	5.76	2	1	1	Cortical
178	CT	AC	TT	TT	2	73	1	1	4.51	1	1	1	Mixed
179	CC	AA	TT	CC	2	71	1	1	5.29	1	2	1	PSC
180	CC	AC	CC	TT	2	57	1	1	5.39	2	1	1	Nuclear
181	CC	AA	CT	TC	2	59	1	2	5.62	1	1	1	Nuclear
182	CC	AA	TT	CC	2	76	1	2	4.51	1	1	1	Cortical
183	CC	AA	TT	CC	2	77	1	1	5.14	2	1	1	Cortical
184	CC	AA	CC	TC	2	76	1	1	5.92	2	1	1	Mixed
185	CC	AA	CT	TC	1	59	2	1	5.33	1	1	1	Mixed
186	CC	AC	CT	TT	1	52	2	2	5.68	1	1	1	Cortical
187	CC	AA	CT	TC	2	59	1	1	3.72	1	1	1	Cortical
188	CC	AA	CC	TT	2	79	2	1	5.67	1	1	1	Nuclear
189	CC	AC	CT	TT	2	58	1	1	5.33	1	1	1	Nuclear
190	CC	AA	TT	TT	2	79	2	1	5.08	2	1	1	Mixed
191	CC	AA	CT	TC	2	80	1	1	4.74	1	1	1	Mixed
192	CC	AA	TT	CC	2	76	1	1	5.62	1	1	1	Mixed
193	CC	AA	CT	TT	1	66	2	1	4.99	1	1	1	Cortical
194	CC	AA	CC	TC	2	66	1	1	5.38	2	1	1	Mixed
195	CC	AA	CT	CC	2	64	1	1	4.18	1	1	1	Nuclear
196	CC	AA	CT	TC	1	86	2	2	4.48	1	1	1	PSC
197	CC	AA	CC	CC	2	76	1	1	4.92	1	1	1	Cortical
198	CC	AA	CT	TT	1	63	2	2	5.52	2	1	1	Cortical
199	CC	AA	CT	TC	2	65	1	1	5.36	1	1	1	Nuclear
200	TT	AA	TT	TT	2	77	1	1	5.44	1	1	1	Nuclear
201	CC	AA	TT	CC	1	79	1	1	4.58	2	1	1	PSC
202	CC	AA	CC	TT	1	88	1	2	5.06	2	1	1	Cortical
203	CC	CC	CC	TT	2	62	1	1	4.49	1	1	1	PSC
204	CT	AC	CC	TT	2	72	1	1	5.32	2	1	1	Nuclear
205	CC	AC	CT	TC	1	61	1	1	5.92	2	1	1	Nuclear
206	CC	AA	TT	CC	2	50	1	1	5.28	1	1	1	Mixed
207	CC	AA	CC	TC	1	71	1	2	5.89	2	1	1	PSC
208	CC	AA	TT	TT	1	79	1	2	5.13	1	1	1	Cortical
209	CC	AC	CC	TT	1	58	2	1	4.8	1	1	1	Nuclear
210	CC	AA	CT	TT	2	79	1	1	4.83	2	2	1	Mixed
211	CC	AA	CT	TC	2	74	1	2	5.61	1	1	1	Mixed
212	CC	AA	CT	TC	2	72	2	1	4.16	2	1	1	Cortical
213	CC	AA	TT	TC	2	61	1	1	4.67	2	1	1	PSC
214	CC	AA	CC	TT	1	70	1	1	5.01	1	1	1	Mixed
215	CT	AA	TT	TT	2	59	1	2	4.56	1	1	1	Cortical
216	CC	AA	CC	TT	2	54	2	1	5.11	1	1	1	PSC
217	CT	AC	TT	TC	2	54	1	1	4.98	1	1	1	Cortical
218	CC	AC	CT	TT	2	69	1	1	5.73	1	1	1	Mixed
219	CC	AA	CT	TC	2	85	1	1	4.61	1	1	2	Mixed
220	CC	AA	CT	TC	2	72	2	1	4.8	1	1	1	Nuclear
221	CC	AA	CT	TT	1	68	2	2	5.71	1	1	1	Nuclear
222	CC	AC	CT	TC	1	58	1	1	5.52	1	1	1	Mixed
223	CC	AA	CT	TC	1	73	1	1	4.53	2	1	1	Cortical
224	CC	AC	CC	TC	1	74	1	2	5.69	2	1	1	Cortical
225	CT	CC	CC	TT	1	70	1	1	4.2	1	1	1	Nuclear
226	CT	AA	TT	TT	2	69	1	1	3.45	1	1	1	Nuclear
227	CT	AC	CT	TT	2	78	2	1	4.54	1	1	1	Mixed
228	CT	AC	CT	TC	1	71	2	2	5.54	1	1	1	Nuclear
229	CC	AA	CC	TT	2	71	1	1	5.16	1	1	1	Cortical
230	CC	AC	TT	TT	1	70	1	1	4.19	1	1	1	Nuclear
231	CC	AA	TT	TC	1	75	2	2	4.74	1	1	1	PSC
232	CC	AA	CT	TT	1	88	2	2	5.41	2	1	1	Mixed
233	CC	AA	CT	TT	1	59	2	2	5.41	1	1	1	Nuclear
234	CT	AC	CC	TC	2	80	1	2	5.73	1	1	1	Nuclear
235	CC	AA	CC	TT	2	53	1	1	4.79	1	1	1	Nuclear
236	CC	AA	TT	TT	1	50	2	1	5.15	1	1	1	Cortical
237	CC	AA	TT	TC	1	80	1	1	5.84	2	1	1	Cortical
238	CC	CC	TT	CC	2	79	1	1	4.63	2	1	1	Nuclear
239	CC	AA	CT	CC	1	84	2	2	4.74	1	1	1	Cortical
240	CC	AA	CC	CC	2	84	1	1	4.7	1	1	1	PSC
241	CC	AA	TT	CC	1	81	1	1	5.65	1	1	1	Mixed
242	CC	AA	CT	TC	1	70	1	1	5.89	1	1	1	Nuclear
243	CC	AA	TT	TT	2	60	1	2	4.77	1	1	1	PSC
244	CC	AA	CT	TC	2	60	1	2	5.61	1	1	1	Cortical
245	CC	AA	CC	TC	1	58	2	2	4.25	2	1	1	Mixed
246	CC	AA	TT	TC	2	81	1	1	6.09	1	1	1	Mixed
247	CT	AC	TT	TC	2	73	1	1	4.74	1	1	1	Cortical
248	CC	AA	CC	TC	2	72	1	1	6.01	1	1	1	Mixed
249	CC	AA	CT	TC	1	59	2	2	5.1	1	1	1	Cortical
250	CC	CC	CT	TT	1	85	1	2	5.37	1	1	1	Cortical
251	CC	AA	TT	TC	1	76	2	1	5.08	2	1	1	Cortical
252	CC	AA	CC	CC	1	60	2	2	5.16	2	1	1	PSC
253	CT	AC	CT	TT	1	78	2	1	4.62	1	1	1	Nuclear
254	CC	AA	CT	CC	1	79	2	2	5	1	1	1	Cortical
255	CC	AA	CT	TC	2	73	1	1	4.55	1	1	1	Mixed
256	CC	AC	CC	TC	1	66	2	2	5.53	2	1	1	PSC
257	CC	AA	CT	TC	2	79	1	1	5.09	2	1	1	Nuclear
258	CC	AA	CT	TC	2	77	1	2	5.2	1	1	1	Nuclear
259	CC	AC	TT	TC	1	75	1	1	5.94	2	2	1	Cortical
260	CC	AC	CC	TC	1	71	2	2	5.43	2	1	1	Mixed
261	CC	AA	CT	TT	1	84	1	1	4.89	2	1	1	Nuclear
262	CC	AA	TT	CC	1	72	1	1	5.53	1	1	1	Nuclear
263	CC	AA	TT	TC	1	52	1	1	5.14	1	1	1	Mixed
264	CC	AA	CT	TC	2	69	2	1	5.54	1	1	1	Nuclear
265	CC	AA	CC	TT	2	79	1	1	5.14	1	1	1	Nuclear
266	CT	CC	CT	TT	2	65	1	1	4.85	1	1	2	Mixed
267	CC	AA	CT	TT	2	65	1	1	4.77	1	1	1	Nuclear
268	CC	AA	CC	TT	1	56	2	2	5.48	1	1	1	Cortical
269	CC	AA	CT	TC	2	56	2	1	4.9	1	1	1	Nuclear
270	CC	AA	CC	TT	2	75	1	1	4.53	1	1	1	Nuclear
271	CC	AC	TT	TT	1	66	1	1	4.34	1	1	1	PSC
272	CT	AA	CC	TT	2	77	2	2	4.27	2	1	1	PSC
273	CC	AA	CT	CC	1	89	1	1	5.01	1	1	1	PSC
274	CT	AC	CT	TT	1	78	1	1	4.93	1	1	1	Cortical
275	CC	AA	TT	TT	2	81	2	1	4.48	1	1	1	Cortical
276	CC	AA	TT	TC	2	73	1	1	4.27	1	1	1	PSC
277	CT	AC	TT	TT	2	72	1	2	4.93	1	1	1	Mixed
278	CT	AC	CT	TC	2	77	2	2	4.66	1	1	1	Nuclear
279	CC	AC	TT	TC	1	82	1	2	4.69	1	1	1	Nuclear
280	CC	AA	CC	TC	1	73	2	1	5.95	2	1	1	PSC
281	CC	AA	CT	TT	1	66	2	2	5.23	1	1	1	Mixed
282	CC	AC	TT	TC	1	66	1	1	5.09	1	1	1	Mixed
283	CC	AA	CC	TC	1	68	1	1	5.45	1	1	1	Mixed
284	CC	AA	CT	TC	2	53	1	1	4.58	2	1	1	PSC
285	CT	AC	CT	TT	1	57	2	2	4.11	1	1	1	Cortical
286	CC	AA	CT	TT	2	64	1	1	4.45	2	1	1	Cortical
287	CC	AA	CT	TC	2	65	2	2	4.99	1	1	1	Cortical
288	CT	AC	CT	TT	1	59	2	1	4.66	2	1	1	Nuclear
289	CC	AA	CT	TC	1	80	1	1	6.03	1	1	1	Nuclear
290	CC	AC	TT	TT	2	74	1	1	5.03	1	1	1	PSC
291	CC	AC	CT	TC	1	84	2	2	5.39	1	2	1	Nuclear
292	CC	AA	CT	TC	2	80	1	1	6.02	1	1	1	Cortical
293	CT	CC	CC	TT	1	70	2	2	4.44	2	1	1	Mixed
294	CC	AA	CT	TT	1	69	1	2	4.66	2	1	1	Nuclear
295	CT	AC	CC	TT	1	72	2	1	4.28	1	1	1	Cortical
296	CC	AA	CT	TT	2	75	1	2	4.69	1	1	1	PSC
297	CC	AA	CT	CC	2	76	1	1	5	2	1	1	PSC
298	CC	AC	CT	TT	1	69	1	1	5.22	2	1	1	Cortical
299	CT	AA	CC	TC	1	67	1	1	6.04	1	1	1	Nuclear
300	CC	AA	CC	TC	2	76	2	2	5.04	1	1	1	PSC
301	CC	AA	CC	TC	1	61	2	1	5.76	1	1	1	Mixed
302	CT	AC	CT	TC	2	64	1	1	4.96	1	1	1	Cortical
303	CT	AC	TT	TC	1	69	1	2	4.65	1	1	1	PSC
304	CT	AC	CT	TT	2	74	1	1	4.84	2	1	1	Cortical
305	CC	AC	CC	TC	2	55	1	2	5.51	1	1	1	Cortical
306	CC	AC	CC	TC	1	66	2	2	6.13	1	1	1	Mixed
307	CC	AA	CT	TC	2	59	2	2	4.99	1	1	1	PSC
308	CC	AA	CT	CC	2	59	1	2	5.73	1	1	1	Cortical
309	CC	AA	CT	TC	2	80	1	1	5.42	1	1	1	Cortical
310	CC	AA	CC	TT	1	82	2	1	4.3	2	1	1	Nuclear
311	CC	AA	TT	TC	1	74	2	2	5.73	1	1	1	Mixed
312	CC	AC	CT	TT	1	78	2	2	5	1	1	1	Cortical
313	CC	AC	TT	TC	2	63	2	1	5.05	1	1	1	Nuclear
314	CT	AA	TT	CC	1	56	2	1	4.85	2	1	1	Nuclear
315	CC	AA	CT	TC	2	60	1	1	6.11	1	1	1	Cortical
316	CC	AA	CC	TT	2	70	1	1	5.14	1	1	1	Nuclear
317	CC	AA	CT	TC	1	68	1	1	4.55	1	1	1	Mixed
318	CC	AA	TT	TT	1	51	1	2	5.24	1	1	1	Mixed
319	TT	AC	CC	TC	2	73	1	1	4.75	2	1	1	Nuclear
320	CC	AC	TT	TC	1	73	2	2	5.07	1	1	1	Nuclear
321	CC	AA	CC	TT	1	79	1	1	5.76	1	1	1	Mixed
322	CC	AA	CT	TT	2	77	1	1	5.56	1	1	1	Mixed
323	CC	AA	CT	TC	1	69	1	2	5.56	1	1	2	Cortical
324	CC	AA	CT	TT	1	84	2	1	5.01	2	1	1	Mixed
325	CC	AA	CT	CC	1	63	2	2	5.52	2	1	1	Nuclear
326	CC	AC	CT	TT	2	77	1	1	4.85	1	1	1	Mixed
327	CC	AA	CT	TC	2	78	2	2	5.48	1	1	1	Cortical
328	CC	CC	CT	TC	2	50	1	1	4.47	1	1	1	Cortical
329	CC	AA	TT	TT	1	72	1	1	4.38	1	1	1	Nuclear
330	CT	AA	TT	CC	2	78	2	2	4.74	2	1	1	Cortical
331	CC	AA	CT	CC	1	59	1	1	4.66	2	1	1	Mixed
332	CC	AC	CC	TT	1	84	1	2	4.43	2	1	1	Mixed
333	CC	AA	TT	TT	2	65	1	2	4.27	2	1	1	Nuclear
334	CC	AA	CC	CC	2	80	1	1	5.44	2	1	1	Nuclear
335	CC	AA	CT	CC	1	71	2	2	4.85	1	1	1	Mixed
336	CC	AA	TT	TT	1	72	2	2	4.43	1	1	1	Nuclear
337	CC	AA	CC	TT	1	70	1	2	4.78	1	1	1	Mixed
338	CC	AA	CC	TC	2	68	1	1	4.96	1	1	1	Cortical
339	CC	AA	CC	CC	2	68	1	1	5.51	1	1	1	Nuclear
340	CC	AA	CT	CC	2	72	2	2	4.86	1	1	1	Nuclear
341	CC	CC	CT	TT	1	77	1	1	4.04	2	1	1	PSC
342	CC	AA	CT	TC	2	74	1	1	4.67	1	1	1	Cortical
343	CC	AA	CT	TC	2	68	1	1	4.77	1	1	1	Nuclear
344	CC	AA	CT	TC	2	63	1	1	4.69	2	1	1	Nuclear
345	CC	AC	CT	TC	1	76	1	2	5.59	1	1	1	Nuclear
346	CC	AC	CT	TC	2	85	2	1	5.36	1	1	1	Nuclear
347	CC	AA	CT	TC	2	74	1	1	5.52	2	1	1	Nuclear
348	TT	CC	CC	TT	2	76	2	2	5.19	2	1	1	PSC
349	TT	AA	CT	TC	2	64	1	1	4.93	1	1	1	Cortical
350	CC	AC	TT	TC	2	74	1	1	5.18	2	1	1	Cortical
351	CC	AC	CC	TC	2	59	1	1	4.97	1	1	1	Mixed
352	CC	AA	CT	TC	1	59	1	2	5.69	1	1	1	Cortical
353	CC	AA	CT	CC	2	60	1	1	4.55	2	1	1	Mixed
354	CC	AC	CC	TT	2	55	2	2	5.11	1	1	1	Cortical
355	CC	AC	CT	CC	1	65	2	1	5.24	2	1	1	Cortical
356	CC	AA	TT	CC	1	67	1	1	5.66	2	1	1	Cortical
357	CC	CC	TT	TC	1	64	1	1	5.16	1	1	1	Nuclear
358	CC	AA	TT	TT	2	74	1	1	5.98	2	1	1	Cortical
359	CC	AA	CC	TC	2	71	1	1	5.5	2	1	1	Cortical
360	CC	AC	CC	TC	1	67	1	1	5.54	1	1	1	Cortical
361	CC	AC	CT	TC	1	58	1	2	5.33	1	1	1	Cortical
362	CC	AA	CT	TT	1	85	1	1	6.02	2	1	1	Mixed
363	CC	AA	CT	TC	1	60	1	2	4.64	1	1	1	Cortical
364	CC	AA	CC	TC	2	79	1	1	5.36	1	1	1	Nuclear
365	CC	AC	CT	TC	2	69	2	2	4.54	2	1	1	Nuclear
366	CT	AC	CC	TT	2	73	1	1	5.07	2	1	1	Mixed
367	CC	AA	TT	TT	1	64	1	1	5.71	1	1	1	Nuclear
368	CT	AC	CC	TT	2	74	2	2	4.56	1	1	1	Nuclear
369	CT	AC	CT	TT	2	71	1	1	5.22	1	1	1	PSC
370	CC	AA	CT	TT	2	55	2	2	4.88	1	1	1	Mixed
371	CC	AA	TT	CC	1	76	1	1	4.73	2	1	1	PSC
372	CC	AC	CC	TT	2	88	1	1	4.91	1	1	1	Mixed
373	CC	AA	CT	TT	2	70	1	2	5.35	1	1	1	Mixed
374	CC	AA	CC	TC	1	63	2	1	4.78	2	1	1	PSC
375	CC	AA	CT	TC	2	73	1	1	4.47	1	1	1	Nuclear
376	CT	AC	CC	TT	2	68	1	2	4.07	1	1	1	Nuclear
377	CC	AC	CT	TT	2	69	1	1	5	1	1	1	Nuclear
378	CC	AC	CT	TC	2	75	1	2	5.25	1	1	1	Nuclear
379	CC	AA	CT	TC	1	81	2	1	4.78	1	1	1	Nuclear
380	CC	AA	CT	TC	1	77	1	2	4.83	1	1	1	PSC
381	CC	AA	TT	TT	2	65	2	2	5.73	2	1	1	Mixed
382	CC	AA	CC	TC	2	63	2	2	4.77	1	1	1	Cortical
383	CC	AA	CC	CC	2	71	1	2	4.59	1	1	1	Nuclear
384	CC	AA	TT	TC	1	68	2	2	5.79	1	1	1	Nuclear
385	CC	AC	TT	TT	2	67	1	1	3.63	1	1	1	PSC
386	CC	AA	CT	CC	1	68	1	1	5.03	1	1	1	PSC
387	CC	AC	CC	TC	2	82	1	2	4.22	1	1	1	Cortical
388	CC	AC	CT	TC	1	75	1	1	5.9	1	1	1	Nuclear
389	CC	AA	CC	CC	1	77	1	1	4.82	1	1	1	Cortical
390	CT	AC	CT	TT	1	62	1	1	4.04	2	1	1	Nuclear
391	CC	AA	CC	TC	2	60	1	1	4	1	1	1	Cortical
392	CC	AA	CC	TC	2	77	1	1	5.07	1	1	1	PSC
393	CC	AA	CT	TC	1	67	1	1	5.32	1	1	1	Nuclear
394	CC	AA	CT	TC	2	70	1	1	4.8	2	1	1	Mixed
395	CC	AA	CC	TC	2	73	1	1	5.08	1	1	1	Cortical
396	CT	AA	CC	TT	2	56	1	1	4.85	1	1	1	Nuclear
397	CC	AA	CC	TT	1	66	2	1	5.18	1	1	1	Mixed
398	CC	AA	CT	TC	2	78	2	1	5.82	1	1	1	Mixed
399	CC	AA	CT	TT	2	73	1	1	4.85	2	1	1	Cortical
400	CC	AA	CT	TT	1	64	1	1	5.51	2	1	1	Nuclear
401	CC	AC	CT	TC	1	76	1	1	4.81	2	1	1	Nuclear
402	CC	AA	TT	TT	2	65	1	2	6.02	2	1	1	Mixed
403	CC	AA	CC	TC	2	73	1	2	5.39	2	1	1	Cortical
404	CC	AA	TT	TT	1	79	1	1	5.24	1	1	1	Mixed
405	CC	AA	CC	TC	2	89	1	1	5.71	2	1	1	Mixed
406	TT	AC	TT	TC	1	77	2	2	5.19	2	1	1	Mixed
407	CC	AA	TT	TT	1	79	1	1	5.14	1	1	1	Mixed
408	CT	AA	TT	TC	2	80	1	1	5.5	2	1	1	Mixed
409	CC	AA	TT	TC	2	53	1	1	5.17	1	1	1	Mixed
410	TT	AA	TT	CC	2	77	1	1	4.72	2	1	2	PSC
411	CC	AC	CT	TC	1	60	2	1	4.68	2	1	1	Cortical
412	CC	AA	CT	TC	2	68	2	1	5.21	1	1	1	Cortical
413	CC	AA	TT	TT	1	59	1	1	5.68	2	1	1	Nuclear
414	CC	AC	CC	TC	1	56	2	1	4.72	1	1	1	Nuclear
415	CC	AC	CT	TT	2	72	1	1	5.19	1	1	1	Mixed
416	CT	CC	CT	TT	2	78	1	2	5.61	1	1	1	PSC
417	CC	AA	CT	TC	2	68	1	1	5.13	1	1	1	PSC
418	CC	AA	CC	TC	2	79	1	1	4.66	1	1	1	Nuclear
419	CT	AC	TT	TC	2	51	1	2	4.51	1	1	1	Nuclear
420	CC	AA	CC	TT	1	66	1	1	4.75	1	1	1	PSC
421	CC	AA	CT	TC	1	77	1	1	4.55	1	1	1	Nuclear
422	CC	AA	CT	TT	2	64	2	2	4.89	1	1	1	Mixed
423	TT	AA	CC	CC	1	77	2	2	4.83	1	2	1	Cortical
424	CC	AC	TT	TC	2	64	1	1	5.81	2	1	1	Cortical
425	CC	AC	CC	TT	1	76	1	1	5.66	2	1	1	Mixed
426	CC	AA	CC	CC	1	73	1	1	5.83	2	1	1	Nuclear
427	CC	AA	CT	TC	1	72	1	1	4.78	1	1	1	Nuclear
428	CC	AC	TT	TT	2	81	1	1	5.32	1	1	1	Nuclear
429	CC	AA	CC	TC	1	71	1	1	5.93	2	1	1	PSC
430	CT	AC	CT	TT	1	79	1	1	5.04	1	1	1	Mixed
431	CC	AA	CT	TT	2	77	2	1	5.13	2	1	1	Nuclear
432	CC	AA	CC	TC	1	71	2	1	3.66	1	1	1	Nuclear
433	CC	AA	CC	TC	1	64	1	2	5.67	2	1	1	Mixed
434	CC	AA	CT	TC	2	76	2	1	5.14	1	1	1	Cortical
435	CC	AA	TT	CC	2	75	2	1	5.1	1	1	1	Mixed
436	CC	AA	CC	CC	1	58	1	1	4.7	2	1	1	Cortical
437	CC	AC	CC	TT	2	79	1	1	4.57	1	1	1	Mixed
438	CC	AA	CT	TC	1	68	1	2	4.09	1	1	1	Mixed
439	CT	AC	TT	TC	2	84	2	1	5.28	1	1	1	Cortical
440	CT	CC	CT	TC	2	66	2	1	4.29	1	1	1	Mixed
441	CC	AC	CT	TC	1	80	2	1	4.42	1	1	1	Cortical
442	CT	AC	CT	TC	2	61	2	1	5.65	2	1	1	Cortical
443	CT	AC	TT	TT	2	67	1	1	4.57	2	1	1	PSC
444	CC	AA	CT	TT	2	74	1	1	4.8	1	1	1	Cortical
445	CC	AC	CC	TT	2	73	2	1	5.38	1	1	2	Nuclear
446	CC	AA	CT	TC	2	74	1	1	5.31	1	1	1	Nuclear
447	CC	AA	CT	TC	1	56	1	1	5.4	2	1	1	Cortical
448	CC	AA	CT	TC	1	64	2	2	6.06	1	1	1	Cortical
449	CC	AA	TT	TT	1	78	1	2	5.91	1	1	1	Nuclear
450	CC	AA	TT	TC	1	76	2	1	4.47	1	1	1	Cortical
451	CC	AA	CT	TC	1	57	2	2	4.12	2	1	1	Mixed
452	CT	AA	TT	TC	1	77	1	1	4.52	1	1	1	Mixed
453	CC	AA	CT	TC	2	76	1	1	4.75	2	2	1	Cortical
454	CC	AA	TT	TT	2	55	2	2	5.55	1	1	1	Mixed
455	CT	AC	CC	TC	1	73	2	2	5.49	1	1	1	PSC
456	CC	AC	CT	TC	1	67	2	1	5.23	2	1	1	PSC
457	CC	AA	CT	TC	2	67	1	1	5.63	1	1	1	Mixed
458	CT	AC	CT	TT	2	63	1	1	5.8	1	1	1	PSC
459	CC	AA	CT	TC	2	70	1	2	4.79	1	1	1	Nuclear
460	CC	AA	CC	TT	2	79	2	1	4.38	2	1	1	Nuclear
461	CC	AA	CC	CC	2	79	1	2	4.16	1	1	1	Mixed
462	CC	AA	CT	TC	2	72	1	1	4.46	1	1	1	Mixed
463	CC	AA	CC	TT	1	79	2	2	5.25	2	1	1	Mixed
464	CC	AA	CT	TT	1	62	1	1	5.7	1	1	1	Mixed
465	CT	AC	CT	TC	2	77	1	2	5.55	1	1	1	Nuclear
466	CC	AA	CT	TC	1	80	2	2	4.46	2	1	1	Cortical
467	CC	AC	TT	TT	2	64	1	1	5.41	1	1	1	Nuclear
468	CC	AA	CC	TT	2	58	1	1	5.8	1	1	1	PSC
469	CC	AA	TT	TT	1	75	2	2	5.54	1	1	1	Cortical
470	CT	AC	CC	TT	2	66	1	1	5.17	2	1	2	Mixed
471	CC	AA	TT	TT	2	77	1	1	4.55	1	1	1	Cortical
472	CT	AC	CT	TT	1	67	1	1	5.43	1	1	1	PSC
473	CC	AA	CT	TC	1	56	1	1	4.92	2	1	1	PSC
474	CC	AC	TT	TT	1	74	1	1	5.78	1	1	1	Cortical
475	CT	AC	TT	TC	2	78	1	1	4.84	1	1	1	Mixed
476	CC	AA	CC	TC	1	57	1	1	4.85	2	1	1	Nuclear
477	CC	AA	TT	TT	1	58	2	1	4.24	2	1	1	Cortical
478	CC	AA	CC	TC	2	84	2	1	5.48	2	1	1	Cortical
479	TT	CC	CT	TT	2	76	1	1	5.58	1	1	1	Cortical
480	CC	AC	CC	TC	2	52	2	2	4.11	1	1	1	Mixed
481	CT	AC	TT	TC	2	53	1	2	4.68	1	1	1	Mixed
482	CC	CC	CC	TT	1	66	2	1	5.19	2	1	1	Mixed
483	CC	AA	CC	TT	2	82	1	1	4.4	1	1	1	Mixed
484	CC	CC	CT	TT	2	76	1	1	5.67	1	1	1	Mixed
485	CC	AA	TT	CC	2	67	2	1	5.43	1	1	1	Nuclear
486	CC	AA	CT	TC	1	69	1	1	4.03	2	1	1	PSC
487	CC	AA	CC	TT	1	72	1	1	6.07	2	1	1	Nuclear
488	CT	AA	TT	CC	1	82	1	2	6.02	2	1	1	PSC
489	CC	AA	TT	TT	1	74	2	1	4.85	2	1	1	PSC
490	CC	AA	CT	TC	2	61	1	2	5.35	2	1	1	Nuclear
491	CC	AC	CC	TT	1	75	2	1	5.56	1	1	1	Nuclear
492	CC	AA	CC	TC	2	65	1	1	4.92	2	1	1	Cortical
493	CC	AA	CC	TT	2	56	1	2	5.73	1	1	1	Nuclear
494	CC	AA	CT	TC	1	68	1	1	4.55	1	1	1	Nuclear
495	CC	AA	CT	TT	2	90	1	2	5.63	1	1	1	Mixed
496	CC	AA	TT	TT	2	56	1	1	5.01	2	1	1	Cortical
497	CT	AA	CT	CC	2	68	1	2	5.19	1	1	1	Nuclear
498	CC	AA	CT	TC	1	73	2	1	4.76	2	1	1	Mixed
499	CC	AA	CT	TC	1	75	1	1	5.08	1	1	1	Cortical
500	CC	AA	TT	TT	2	66	1	1	5.74	1	1	1	Nuclear
501	CC	AC	CT	TT	2	62	1	1	4.87	1	1	1	Mixed
502	CC	AC	CT	TT	2	72	1	1	4.97	1	1	1	Cortical
