# Supplementary material for: Associations of Polymorphisms in MTHFR Gene with the Risk of Age-Related Cataract in Chinese Han Population: A Genotype-Phenotype Analysis
Source: PLoS One. 2015 Dec 21;10(12):e0145581. doi: 10.1371/journal.pone.0145581 (PMC4686960; doi:10.1371/journal.pone.0145581)
Supplement: S2 Dataset — (XLS) [file pone.0145581.s002.xls]

## Sheet: Control
ID	rs3737967	rs1801131	rs1801133	rs9651118	Sex (1=Male, 2=Female)	Age (Year)	Smoking (1=No, 2=Yes)	Drinking (1=No, 2=Yes)	FPG (mmol/L)	Hypertension (1=No, 2=Yes)	Folic acid fortification (1=No, 2=Yes)	Family history (1=No, 2=Yes)	MTHFR (U/L)	tHcy (μmol/L)	Folic acid (nmol/L)	Vitamin B12 (pmol/L)	Vitamin B6 (nmol/L)
1	CC	AA	CC	CC	1	68	1	1	4.95	1	1	1	333	10.85	9.98	235.71	45.2
2	CC	AC	CC	TC	1	54	2	1	4.63	2	1	1	436.07	7.52	17.61	253.3	39.67
8	CC	AA	CT	TC	1	66	1	2	4.39	1	1	1	339.62	12.28	13.96	231.85	45.2
15	CC	AC	CC	TC	2	64	1	1	5.73	1	1	1	318.17	12.19	15.36	192.24	40.79
18	CC	AA	TT	TT	1	63	2	2	4.29	1	1	1	340.8	10.57	16.22	297.62	41.88
22	CT	AA	TT	TT	1	61	2	1	4.7	1	1	1	323.61	11.63	13.73	266.04	43.95
23	CT	AA	CT	TC	1	60	1	1	5.18	1	1	1	426.96	9.53	16.55	269.97	40.7
24	TT	AA	CT	TC	2	61	1	1	5.29	2	1	1	285.76	13.1	14.65	191.28	43.63
26	CT	AA	CT	TC	1	74	2	1	4.67	2	1	1	301.02	12.37	14.77	255.26	35.07
29	CC	AC	CC	TC	1	62	1	1	4.25	1	1	1	417.63	8.85	17.22	264.08	43.21
30	CC	AA	CT	TC	1	62	1	2	5.21	1	1	1	335.1	10.07	16.46	207.64	34.2
37	CT	AA	CT	CC	2	57	1	1	4.75	1	1	1	385.36	10.58	16.92	302.58	40.78
38	CC	AA	TT	TT	1	62	1	1	4.56	1	1	1	458.13	9.55	15.91	239.64	50.79
43	CC	AA	TT	TC	1	51	2	1	4.06	1	1	1	409.73	8.95	19.19	295.64	37.26
46	CC	AC	CC	TC	2	64	1	1	4.58	1	1	1	362.39	10.35	16.24	301.59	38.8
47	CC	AC	CT	TT	2	53	1	1	5.48	1	1	1	463.37	10.3	14.53	276.86	37.04
52	CC	AA	CC	TC	1	61	1	2	4.33	1	1	1	447.25	7.63	18.11	231.85	37.92
53	CC	AA	CT	TT	1	76	2	2	5.22	1	1	1	415.95	9.46	13.45	229.91	35.29
54	CC	AA	CT	TC	1	57	1	1	4.28	1	1	1	394.94	9.61	15.48	215.37	34.2
55	CC	AC	CT	TT	1	63	1	1	3.92	1	1	1	406.68	9.7	16.72	265.06	43.67
59	CC	AC	CC	TC	2	56	1	1	5.14	1	1	1	400.56	9.43	16.83	254.28	40.57
62	CC	AA	CT	TC	2	57	1	1	3.99	1	1	1	413.46	11.86	16.97	246.46	43.46
68	CC	AA	CT	TT	1	64	2	1	4.46	1	1	1	271.03	12.68	14.71	287.72	41.45
78	CC	AA	CC	CC	2	56	1	1	4.13	2	1	1	372.57	11.65	16.63	312.53	51.01
86	CC	AA	CT	TC	1	70	1	2	4.83	1	1	1	340.04	15.13	17.17	366.78	40.35
87	CT	AA	TT	TT	2	61	1	1	4.8	1	1	1	303.56	13.78	16.68	288.71	45.87
88	CC	AC	CT	TT	2	55	1	1	4.1	2	1	1	434.82	8.21	18.11	288.71	43.5
96	CT	AA	CC	TT	1	60	1	2	5.8	1	1	1	471.86	7.87	17.22	237.69	45.19
102	CC	AA	TT	CC	1	60	2	2	5.12	1	1	1	247.09	13.45	18.99	277.85	40.15
103	CC	AA	CC	TC	2	63	1	1	5.06	1	1	1	372.4	12.84	15.54	227.97	43.87
113	CC	AA	CT	TT	2	60	1	1	4.92	1	1	1	286.96	14.33	16.08	244.51	45.42
122	CC	AA	TT	TT	2	69	1	1	4.66	2	1	1	276.78	12.68	16.53	295.64	40.57
125	CC	AA	CC	CC	2	61	1	1	4.05	2	1	1	343.69	10.79	19.58	248.41	40.78
132	CC	AA	CT	TC	2	60	1	2	5.33	1	1	1	339.35	9.42	18.99	362.73	34.2
136	CC	AA	CC	CC	1	57	2	1	5.22	1	2	1	445.92	8.74	15.97	302.58	35.95
144	CC	AA	CC	TT	2	61	2	1	4.6	2	1	1	431.02	9.4	16.03	280.81	37.48
148	CT	CC	TT	TT	1	60	1	1	5.1	1	1	1	429.65	7.5	17.47	233.8	44.31
150	CC	AA	CC	TT	1	61	1	1	4.82	2	1	1	351.57	10.22	17.61	235.74	44.4
153	CC	AA	CT	TC	1	58	1	1	4.92	2	1	1	304.09	12.85	17.07	223.12	44.77
157	CC	AC	CT	TC	2	67	1	1	5.38	1	1	1	363.45	11.77	14.65	290.69	37.26
160	CT	AC	CT	TT	1	60	1	1	4.35	1	1	1	377.46	11.33	18.2	315.52	42.16
178	CC	AA	CT	TC	2	65	1	1	4.86	1	1	1	358.21	10.45	14.89	292.67	41.05
181	CC	AA	CT	TT	1	62	1	2	4.2	2	1	1	302.8	12.17	15.48	288.71	40.57
203	CC	AA	CC	CC	1	63	2	1	4.33	1	2	1	352.24	11.28	16.22	303.58	44.19
205	CC	AA	CT	TC	2	64	1	1	4.93	1	1	1	429.32	11.21	16.15	255.26	41.49
206	CC	AC	CC	TC	2	62	1	1	5.06	2	1	1	369.62	11.11	16.03	222.15	44.11
214	CC	AA	CT	TC	1	75	1	1	5.16	1	1	1	269.29	13.58	18.89	317.51	44.98
215	CC	AA	TT	TT	1	56	1	1	4.72	1	1	1	461.36	7.6	15.48	310.54	36.6
216	CC	AA	CT	TC	2	58	2	1	4.83	1	1	1	339.02	8.33	17.03	222.15	45.42
217	CC	AA	CC	CC	1	86	1	1	4.77	1	1	1	337.16	11.05	14.19	291.68	39.01
219	CC	AC	CC	CC	2	69	2	1	5.04	1	1	1	403.21	8.03	15.66	256.24	38.61
221	CC	AC	CT	TT	2	71	2	2	4.56	2	1	1	305.68	12.7	16.33	300.6	38.39
223	CC	AA	CT	TT	2	72	2	2	4.71	1	1	1	374.25	11.69	18.3	301.59	39.24
227	CC	AA	TT	TT	1	65	1	1	5.03	1	1	1	280.21	12.9	18.55	275.88	35.73
229	CC	AC	CC	TC	1	53	1	1	5.69	1	1	1	410.73	12.58	16.15	231.85	46.09
242	CT	AA	CT	TC	2	61	1	1	4.86	1	1	1	337.06	14.75	15.3	262.12	39.02
244	CC	AA	CC	TC	2	63	1	2	5.44	1	1	1	450.1	10.02	16.53	305.56	41.01
246	CT	AC	CC	TC	1	56	1	1	4.65	1	1	1	420.26	8.37	16.09	223.12	41.44
252	CC	AA	CT	TC	1	67	1	1	4.99	1	1	1	307.41	8.92	14.76	288.71	52.13
253	CT	AC	CC	TC	2	62	2	2	4.93	1	1	1	434.48	9.58	17.37	325.51	43.21
254	CC	AA	CC	TT	2	64	1	1	4.74	1	1	1	402.43	9.82	15.85	253.3	47.65
268	CC	AC	CT	TT	1	61	2	2	4.36	2	1	1	421.9	7.54	17.42	368.81	41.45
270	CC	AA	TT	TT	2	57	1	2	6	1	1	1	340.8	12.43	19.19	263.1	42.1
277	CC	AC	CC	TT	1	66	1	2	5.12	1	1	1	474.15	9.18	18.06	315.52	47.88
281	CC	AA	CT	TT	2	61	1	1	5.87	1	1	1	317.97	12.35	15.54	233.8	33.77
283	CC	AC	CC	TC	2	55	1	1	5.01	1	1	1	400.61	9.62	16.97	238.66	36.82
284	CC	AA	TT	CC	2	58	2	1	4.01	2	1	1	314.12	12.47	15.36	266.04	33.11
291	CC	AA	CT	TC	2	61	1	1	4.75	1	1	1	334.8	10.62	13.96	234.77	47.88
299	CC	AA	CC	TC	2	61	1	1	4.65	2	1	1	360	11.12	16.92	229.91	46.09
315	CC	AA	TT	TT	2	68	1	1	4.41	2	1	1	344.51	12.6	17.07	230.88	50.34
319	CT	AC	CC	TC	1	66	1	1	4.35	1	1	1	271.43	13.22	15.48	239.64	45.07
328	CC	AA	CT	TC	1	62	2	2	4.81	1	1	1	415.56	7.65	13.34	224.09	42.1
334	CC	AA	CT	TC	2	56	1	1	4.06	1	1	1	360.79	10.72	17.81	270.96	52.36
335	CC	AA	CC	TT	2	60	1	2	4.99	1	1	1	437.04	8.99	16.09	271.94	46.31
337	CC	AA	CT	TC	1	56	1	1	4.62	1	1	1	302.4	12.49	15.3	258.2	34.86
342	CC	AC	CT	TC	1	78	1	1	5.8	1	1	1	360.4	12.66	16.63	323.51	37.04
350	CC	AA	CT	TC	1	67	1	2	4.85	1	1	1	439.23	8.69	16.15	298.61	41
352	CC	AA	TT	TC	1	60	1	1	4.57	2	1	1	382.64	10.94	16.53	334.52	42.54
356	CC	AA	CT	TC	2	57	2	1	6.11	1	1	1	328.99	11.94	17.96	265.06	48.1
358	CC	AC	CC	TC	1	64	1	1	4.18	1	1	1	304.54	12.88	19.08	292.67	38.14
359	CT	AA	CC	TC	1	72	1	2	4.74	1	1	1	432.98	9.84	14.77	255.26	45.52
362	CC	AA	TT	TC	2	75	2	2	4.69	1	2	1	338.09	14.75	17.61	269.97	38.58
371	CT	AA	CT	TC	2	60	1	1	4.69	1	1	1	436.87	9.42	17.42	319.51	42.16
373	CC	AA	TT	TT	2	60	1	1	4.17	1	1	1	361.73	10.32	18.61	265.06	36.82
378	CC	AC	CC	TC	1	56	1	2	4.92	2	1	1	336.2	10.74	18.27	359.7	36.17
379	CC	AC	CC	TT	2	55	1	1	5.38	2	1	1	423.85	9.85	16.24	287.72	40.34
382	CC	AA	CT	TT	2	57	2	1	5.21	2	1	1	340.1	8.4	13.23	325.51	43.21
383	CC	AA	CC	TT	2	62	1	2	4.92	1	1	1	417.12	8.86	16.23	263.1	40.12
385	CC	AA	CT	TC	2	61	1	2	5.8	1	1	1	399.17	9.87	16.91	245.49	49.44
386	CC	AA	CT	TC	2	60	1	1	4.81	2	1	1	279.9	13.92	16.63	324.51	31.81
397	CC	AA	CT	TC	1	67	1	1	4.66	1	1	1	363.45	11.18	15.5	245.49	49.44
400	CC	AC	TT	TT	1	63	1	1	4.87	1	1	1	338.09	10.3	16.78	304.57	41.83
402	CT	AA	CT	TC	2	62	2	2	5.06	1	1	1	394.41	13.45	16.09	271.94	38.36
416	CT	AC	TT	TT	1	60	1	1	4.77	1	1	1	381.33	11.54	16.97	286.73	48.77
417	CT	AA	CT	TT	2	60	1	2	5.14	1	1	1	397.66	10.72	18.26	219.24	36.38
421	CC	AA	CT	TC	1	60	1	1	4.64	1	1	1	360.93	13.6	17.66	324.51	35.07
424	CC	AA	CT	TC	1	60	2	1	3.97	2	1	1	433.79	7.08	16.53	283.77	47.88
430	CT	AC	CT	TC	1	59	1	1	5.34	1	1	1	323.61	12.92	14.53	227.97	33.11
431	CC	AA	CC	TT	2	55	2	1	4.47	1	1	1	381.85	10.58	14.91	279.82	32.03
443	CC	AA	CT	TC	2	58	1	1	4.3	1	1	1	387.02	10.32	13.39	244.51	48.55
444	CC	CC	CC	TT	2	68	1	2	4.4	2	1	1	440.94	11.02	17.55	245.49	40.93
447	CC	AA	CT	TC	1	60	1	1	4.27	1	1	1	409.52	7.49	15.4	263.1	45.65
454	CC	AC	CC	TT	2	60	1	1	4.94	2	1	1	395.18	9.73	14.07	269.97	48.32
455	CC	AA	CC	TT	2	61	1	1	3.97	1	2	1	343.99	9.88	16.22	293.66	46.34
458	CT	AC	CT	TC	2	67	1	1	4.01	1	1	1	377.99	11.96	18.47	233.8	40.56
460	CC	AC	CC	TC	2	60	1	1	4.66	1	1	1	358.87	11.57	17.16	320.51	33.55
463	CC	AA	CT	TC	2	59	1	1	4.95	1	1	1	336.3	10.67	14.19	233.8	32.03
507	CC	AA	TT	TT	1	80	2	1	4.23	1	2	1	389.92	10.99	16.46	287.72	39.67
508	CC	AA	CT	TC	1	59	1	1	4.53	1	1	1	330.45	9.43	12.68	250.37	33.98
509	CC	AC	CT	TT	2	56	1	1	4.24	2	1	1	297.22	14.47	12.41	320.51	38.36
513	CC	AC	TT	TT	1	51	1	2	4.23	1	1	1	349.59	13.36	16.65	293.66	44.98
515	CC	AA	CT	TC	1	65	1	2	4.28	1	1	1	325.74	9.5	13.23	304.57	38.8
524	CC	AC	TT	TC	1	59	1	2	5.61	2	1	1	328.92	11.42	13.17	260.16	50.79
529	CC	AC	CT	TT	1	68	1	2	5.74	1	1	1	341.36	10.73	17.56	303.58	46.98
532	CC	AA	CC	CC	2	78	2	2	4.81	1	1	1	349.76	7.71	13.9	241.56	40.34
533	CT	AA	CC	CC	1	61	1	1	4.6	2	1	1	424.92	12.41	15.66	272.92	35.29
535	CT	AA	CT	TT	2	60	1	2	4.21	1	1	1	290.73	13.77	16.91	262.12	43.43
543	CC	AA	CC	TT	1	70	1	1	4.36	1	1	1	473.61	9.42	16.68	335.52	42.54
544	CC	AC	CT	TC	1	63	1	1	4.94	1	1	1	351.59	12.31	16.34	301.59	49.89
546	CC	AC	CC	TC	2	63	2	1	3.93	1	1	1	338.57	12.83	18.3	285.74	41.44
555	CT	AA	CT	TC	2	59	2	1	4.06	1	1	1	421.72	7.07	13.45	295.64	31.59
556	CC	AA	CT	TT	2	62	1	1	4.15	2	1	1	363.24	11.08	15	253.3	47.77
561	CC	AA	CC	CC	2	57	2	1	5.04	1	1	1	394.26	9.81	15.74	324.51	45.65
564	CC	AA	CT	TC	2	60	2	1	4.42	1	1	1	379.34	11.85	21.25	242.56	32.25
566	CC	AA	CC	TT	1	55	1	1	4.86	1	1	1	425.14	10.25	16.59	311.53	34.64
571	CC	AA	CC	CC	2	64	1	2	4.41	2	1	1	341.68	9.7	15.6	284.75	31.81
572	TT	CC	CC	TT	2	68	1	1	4.68	1	1	1	333.85	10.05	17.81	202.23	48.77
574	CT	AA	CC	TC	2	60	1	1	4.76	1	1	1	356.87	10.1	16.09	247.44	43.43
576	CC	AA	CT	TC	1	64	1	1	5.8	1	1	1	351.44	8.68	20.02	268.01	44.98
594	CT	AA	TT	CC	2	62	1	2	4.71	1	1	1	333.13	12.86	15.25	214.49	45
601	CC	AC	CC	TC	1	67	1	1	4.28	1	1	1	428.25	10.2	16.09	198.56	39.89
602	CT	AA	CC	TC	1	64	2	1	5.35	2	1	1	409.1	9.04	16.4	305.56	47.77
603	CC	AC	CC	TC	1	50	2	1	5.16	1	1	1	393.06	8.93	17.02	325.51	42.07
605	CC	AA	CC	TT	2	65	2	1	6.06	1	1	1	431.91	8.15	17.61	309.54	42.75
606	CC	AA	CC	TT	2	58	2	1	5.6	1	1	1	398.31	9.48	14.59	232.82	51.69
608	CC	AC	TT	CC	1	68	1	1	4.6	1	1	1	409.34	11.18	13.62	310.54	48.1
615	CC	AA	CT	TC	1	69	1	2	5.03	1	1	1	367.59	14.89	19.73	309.54	39.68
617	CC	AA	CT	TT	2	54	1	1	4.1	1	1	1	278.46	12.53	13.73	244.51	50.34
623	CC	AA	CC	TT	2	64	1	1	4.68	2	1	1	361.75	9.22	13.97	245.49	39.02
626	CC	AA	TT	CC	1	62	1	1	5.35	2	1	1	432.09	11.43	16.91	235.74	47.21
630	CC	AA	TT	TT	2	60	2	1	5.11	1	1	1	286.83	13.44	16.68	256.23	34.64

## Sheet: ARC
ID	rs3737967	rs1801131	rs1801133	rs9651118	Sex (1=Male, 2=Female)	Age (Year)	Smoking (1=No, 2=Yes)	Drinking (1=No, 2=Yes)	FPG (mmol/L)	Hypertension (1=No, 2=Yes)	Folic acid fortification (1=No, 2=Yes)	Family history (1=No, 2=Yes)	Subtype	MTHFR (U/L)	tHcy (μmol/L)	Folic acid (nmol/L)	Vitamin B12 (pmol/L)	Vitamin B6 (nmol/L)
2	CC	AC	CT	TC	2	51	1	1	4.51	2	1	1	Cortical	336.49	13.74	13.55	278.83	41.22
5	CC	AA	CC	TT	2	81	1	2	5.2	1	1	1	Nuclear	346.63	10.7	15.88	237.69	45.2
7	CC	AC	CT	TC	2	56	2	1	4.76	2	1	1	PSC	404.05	11.39	13.19	249.59	43.21
11	CC	AA	CC	TT	2	73	2	2	5.19	2	1	1	PSC	366.28	10.49	9.17	246.46	42.98
14	CC	AC	CT	TT	1	61	1	1	4.74	1	1	1	Nuclear	352.81	10.8	10.94	231.85	44.86
15	CC	AA	CC	TC	1	74	1	2	5.27	2	1	1	Nuclear	400.9	9.87	15.96	242.56	41.16
19	CC	AC	CC	TC	1	56	1	1	5.56	1	1	1	Nuclear	306.22	15.03	10.04	261.14	38.35
21	CC	AC	CC	TT	1	61	1	1	5.76	1	1	1	PSC	365.09	14.44	15.23	213.03	41.62
25	CC	AA	CC	TT	1	57	1	1	4.93	1	1	1	Nuclear	337.75	14.49	15.72	280.6	28.85
26	CC	AC	CT	TC	2	78	1	1	4.55	1	1	1	Nuclear	346.63	17.29	16.73	262.67	44.09
27	CC	AC	CT	TC	1	68	1	1	5.16	1	1	1	Nuclear	351.93	14.3	15.8	252.32	47.06
28	CC	AA	TT	CC	2	77	1	1	6.03	2	1	1	Nuclear	387.4	10.28	14.46	236.71	45.77
32	CC	AA	CT	CC	2	61	2	2	5.34	1	1	2	PSC	319.72	11.38	9.35	245.49	40.56
33	CC	AC	CC	TC	2	65	1	2	4.75	1	1	1	Cortical	306.82	13.64	19.84	200.53	43.33
36	CC	AA	CT	TC	2	61	1	1	5.05	2	1	1	PSC	344.6	12.55	22.1	252.32	44.5
43	CT	AA	TT	TC	2	53	2	2	4.74	2	1	1	Mixed	302.91	11.82	17.28	268.99	42.03
44	CC	AA	CT	TC	2	50	1	1	5.4	2	1	1	Cortical	317.61	15.8	17.84	192.68	35.51
46	CC	AA	CC	TC	2	81	1	1	5.1	1	1	1	Nuclear	394.14	11.7	16	205.52	32.14
58	CC	AA	CC	TT	1	70	1	1	5.13	1	1	1	PSC	296.96	12.68	14.09	204.55	42.54
61	CC	AA	CT	TT	1	82	1	1	5.33	1	1	1	Cortical	333.6	12.94	15.15	237.69	31.38
63	CT	AC	CT	TT	1	76	2	2	5.08	1	1	1	PSC	300.45	11.47	12.47	236.71	32.46
69	CC	AC	CT	TT	2	77	2	2	5.55	1	1	1	PSC	344.37	12.68	11.65	209.52	31.5
70	CC	AA	CT	TT	2	71	2	1	5.35	1	1	1	Cortical	290.07	14.3	16.2	227.18	42.54
76	CC	AA	TT	TT	2	53	2	1	5.54	1	1	1	Nuclear	364.14	9.97	15.47	209.52	37.45
80	CC	AA	CT	TC	2	65	1	1	6.08	1	1	1	PSC	288.5	12.82	11.42	288.55	28.2
83	CC	AA	CT	TC	1	82	1	2	5.62	1	1	1	Nuclear	327.77	8.25	17.56	243.53	35.73
85	CC	AA	CC	TT	1	68	1	1	4.93	2	1	1	Cortical	378.65	10.59	17.96	285.56	34.64
86	CC	AC	CT	TC	2	53	1	1	4.47	1	1	1	Cortical	315.33	16.61	15.07	259.18	39.44
87	CC	AA	TT	TT	1	65	1	2	5.09	2	2	1	Mixed	389.72	8.58	17.6	287.72	36.29
88	TT	AA	CC	CC	2	78	1	1	4.27	1	1	1	Cortical	311.83	12.94	14.56	295.64	36.01
90	CC	AA	CT	TC	2	80	1	2	4.51	2	1	1	Mixed	383.83	12.55	15.97	254.28	41.67
91	CC	AC	CT	TC	1	82	1	1	6.08	1	1	1	PSC	304.9	13.33	15.95	176.74	33.04
92	CC	AA	CT	TC	2	67	2	1	5.08	2	1	1	PSC	334.11	12.3	16.12	199.53	43.94
94	CT	AC	CT	TT	2	54	2	1	4.31	1	1	1	Cortical	348.07	10.78	14.91	260.16	37.65
95	CC	AC	CC	TC	2	81	1	1	5.52	1	1	1	Mixed	387.28	14.3	13.27	302.49	41.91
98	CC	AA	CT	TC	2	75	1	1	5.23	1	1	1	Cortical	311.13	11.13	12.25	298.61	46.43
102	CC	AA	CC	TT	1	61	2	1	5.23	2	1	1	Mixed	371.42	11.59	11.87	300.53	39.89
105	CC	AA	CT	TC	2	84	1	2	5.39	2	1	1	Mixed	309.72	9.68	13.11	208.49	43.49
108	CC	AC	CT	TC	1	56	1	1	4.74	1	1	1	Mixed	378.25	14.59	13.06	310.54	42.07
111	CC	AA	CT	TC	2	76	2	2	4.21	1	1	1	Cortical	371.33	12.73	15.84	235.74	39.89
116	CC	AA	CT	CC	2	70	1	1	5.13	1	1	1	Nuclear	314.89	10.59	16.52	271.51	41.69
118	CC	AA	CC	TC	1	79	1	1	5.35	1	2	1	Cortical	378.54	16.49	10.01	274.48	48.1
119	CC	AA	CT	TC	2	70	1	1	4.96	1	1	1	Cortical	303.49	16.28	19.32	299.6	36.82
121	CC	AA	TT	TT	2	75	1	1	4.88	1	1	1	Mixed	361.06	9.87	18.08	302.58	50.34
123	CC	AA	CT	TC	2	77	1	1	4.55	1	2	1	Cortical	284.24	13.74	17.03	300.51	39.02
125	CC	AA	CT	TC	1	72	1	1	5.46	1	1	1	Nuclear	333.33	12.43	17.68	306.56	47.21
128	CC	AC	CT	TT	1	79	1	1	5.11	1	1	1	Cortical	281.38	14.59	14.15	305.56	43.65
131	TT	AA	CC	CC	1	82	2	1	5.54	1	2	1	Cortical	350.8	10.91	15.18	271.51	40.78
134	CC	AA	CT	TT	1	66	2	2	5.58	2	1	1	Mixed	355.45	12.94	20.32	309.54	48.32
135	CC	AA	CT	TT	2	72	1	1	5.96	2	1	1	Cortical	338.64	12.81	16.74	286.85	41.44
139	CC	AA	CC	TC	2	71	1	1	6.02	1	1	1	Cortical	340.77	12.68	13.75	310.54	44.09
140	CC	AA	CT	TC	2	82	1	1	5.62	2	1	1	Nuclear	360.08	11.36	16.47	309.54	39.67
141	CT	AA	CT	TC	1	61	1	1	3.68	2	1	1	Nuclear	380.18	12.68	12.67	244.51	43.65
145	CC	AA	CT	TC	1	63	1	1	5.48	2	1	1	Nuclear	358.4	13.6	16.34	245.49	35.07
148	CC	AC	CC	TC	2	78	1	1	4.34	1	1	1	Nuclear	344.04	8.94	19.29	288.71	37.04
159	CC	AA	CC	CC	2	81	1	1	4.72	1	1	2	Mixed	297.29	11.02	16.47	312.53	35.29
160	TT	AA	CT	TC	1	51	1	1	5.09	1	1	1	Mixed	397.54	10.59	11.82	221.89	51.01
161	CC	AA	CT	TC	1	84	2	1	5.14	1	1	1	Cortical	312.8	18.04	16.42	270.49	41.44
165	CC	AC	CT	TC	2	57	1	1	5.14	2	1	1	Cortical	305.33	12.81	15.42	281.79	42.76
166	CC	AC	TT	TC	2	67	2	1	5.84	1	1	1	Cortical	298.25	14.06	18.39	275.88	45.2
168	CC	AA	CT	TT	2	78	1	1	4.93	2	1	1	Mixed	339.09	14.3	19.41	289.7	46.09
173	CT	AC	CC	TC	1	72	1	1	4.38	1	1	1	Nuclear	398.03	17.46	14.27	262.12	48.55
177	CC	AA	TT	CC	2	71	1	2	5.76	2	1	1	Cortical	306.39	14.94	14.85	246.46	34.86
181	CC	AA	CT	TC	2	59	1	2	5.62	1	1	1	Nuclear	359.36	7.17	14.71	251.35	37.48
182	CC	AA	TT	CC	2	76	1	2	4.51	1	1	1	Cortical	323.45	17.89	19.45	272.92	36.82
189	CC	AC	CT	TT	2	58	1	1	5.33	1	1	1	Nuclear	325.52	10.49	17.18	230.88	41.66
192	CC	AA	TT	CC	2	76	1	1	5.62	1	1	1	Mixed	404.9	11.7	18.41	303.58	41.88
193	CC	AA	CT	TT	1	66	2	1	4.99	1	1	1	Cortical	291.04	18.11	18.05	317.51	48.1
197	CC	AA	CC	CC	2	76	1	1	4.92	1	1	1	Cortical	343.93	7.54	17.26	312.53	33.11
203	CC	CC	CC	TT	2	62	1	1	4.49	1	1	1	PSC	287.01	7.98	13.03	291.68	37.04
211	CC	AA	CT	TC	2	74	1	2	5.61	1	1	1	Mixed	321.87	16.12	20.99	269.51	53.26
213	CC	AA	TT	TC	2	61	1	1	4.67	2	1	1	PSC	316.56	15.46	13.29	299.6	38.14
229	CC	AA	CC	TT	2	71	1	1	5.16	1	1	1	Cortical	366.85	12.18	17.77	276.37	37.04
234	CT	AC	CC	TC	2	80	1	2	5.73	1	1	1	Nuclear	367.17	8.08	18.25	254.77	37.26
240	CC	AA	CC	CC	2	84	1	1	4.7	1	1	1	PSC	323.37	12.68	15.98	238.66	39.89
242	CC	AA	CT	TC	1	70	1	1	5.89	1	1	1	Nuclear	311.83	10.38	11.03	278.83	34.86
249	CC	AA	CT	TC	1	59	2	2	5.1	1	1	1	Cortical	273.14	13.46	11.82	250.37	46.76
251	CC	AA	TT	TC	1	76	2	1	5.08	2	1	1	Cortical	301.04	13.07	19.09	261.1	51.01
255	CC	AA	CT	TC	2	73	1	1	4.55	1	1	1	Mixed	375.14	12.94	19.29	266.49	47.21
256	CC	AC	CC	TC	1	66	2	2	5.53	2	1	1	PSC	364.51	15.98	19.49	308.55	35.07
259	CC	AC	TT	TC	1	75	1	1	5.94	2	1	1	Cortical	270.26	14.6	20.72	301.59	45.2
268	CC	AA	CC	TT	1	56	2	2	5.48	1	1	1	Cortical	357.17	8.17	10.58	261.1	37.92
274	CT	AC	CT	TT	1	78	1	1	4.93	1	1	1	Cortical	286.99	13.46	21.2	244.51	52.13
292	CC	AA	CT	TC	2	80	1	1	6.02	1	1	1	Cortical	317.12	15.03	13.91	250.37	46.09
312	CC	AC	CT	TT	1	78	2	2	5	1	1	1	Cortical	259.48	13.87	16.54	264.08	40.12
314	CT	AA	TT	CC	1	56	2	1	4.85	2	1	1	Nuclear	387.4	13.74	12.27	246.46	35.51
315	CC	AA	CT	TC	2	60	1	1	6.11	1	1	1	Cortical	297.19	13.46	17.71	266.04	40.34
317	CC	AA	CT	TC	1	68	1	1	4.55	1	1	1	Mixed	380.69	14.01	11.61	273.91	40.12
319	TT	AC	CC	TC	2	73	1	1	4.75	2	1	1	Nuclear	394.5	12.3	12.47	260.16	43.98
324	CC	AA	CT	TT	1	84	2	1	5.01	2	2	1	Mixed	378.05	10.91	21.2	232.82	44.64
326	CC	AC	CT	TT	2	77	1	1	4.85	1	1	1	Mixed	292.89	13.46	16.78	271.51	42.98
327	CC	AA	CT	TC	2	78	2	2	5.48	1	1	1	Cortical	296.39	14.15	17.39	231.85	53.26
328	CC	CC	CT	TC	2	50	1	1	4.47	1	1	1	Cortical	332.91	13.74	17.27	297.62	38.14
330	CT	AA	TT	CC	2	78	2	2	4.74	2	1	1	Cortical	317.98	12.43	19.4	244.51	50.56
334	CC	AA	CC	CC	2	80	1	1	5.44	2	1	1	Nuclear	365.81	9.03	20.66	301.59	43.06
338	CC	AA	CC	TC	2	68	1	1	4.96	1	1	1	Cortical	276.63	7.32	11.51	295.64	42.81
342	CC	AA	CT	TC	2	74	1	1	4.67	1	1	1	Cortical	336.85	15.49	15.09	244.51	35.81
347	CC	AA	CT	TC	2	74	1	1	5.52	2	1	1	Nuclear	336.54	7.39	17.91	277.85	41.81
351	CC	AC	CC	TC	2	59	1	1	4.97	1	1	1	Mixed	355.36	8.85	15.74	285.74	43.98
356	CC	AA	TT	CC	1	67	1	1	5.66	2	1	1	Cortical	288.25	18.17	10.22	262.12	51.46
357	CC	CC	TT	TC	1	64	1	1	5.16	1	1	1	Nuclear	343.78	13.87	11.33	286.73	34.86
388	CC	AC	CT	TC	1	75	1	1	5.9	1	1	1	Nuclear	361.9	11.13	13.79	285.74	48.55
390	CT	AC	CT	TT	1	62	1	1	4.04	2	1	1	Nuclear	324.13	9.49	17.2	286.73	38.58
393	CC	AA	CT	TC	1	67	1	1	5.32	1	1	1	Nuclear	349.14	9.68	17.35	276.86	44.98
394	CC	AA	CT	TC	2	70	1	1	4.8	2	1	1	Mixed	410.33	9.21	10.11	264.08	42.54
396	CT	AA	CC	TT	2	56	1	1	4.85	1	1	1	Nuclear	331.32	11.7	11.14	322.51	48.77
398	CC	AA	CT	TC	2	78	2	1	5.82	1	1	1	Mixed	368.68	11.59	20.32	261.14	46.52
402	CC	AA	TT	TT	2	65	1	2	6.02	2	1	1	Mixed	404.53	8.76	8.69	232.82	40.12
406	TT	AC	TT	TC	1	77	2	2	5.19	2	1	1	Mixed	350.58	13.2	10.63	287.72	41.44
408	CT	AA	TT	TC	2	80	1	1	5.5	2	2	1	Mixed	297.56	14.3	10.8	273.91	41.22
412	CC	AA	CT	TC	2	68	2	1	5.21	1	1	1	Cortical	267.39	13.87	18.61	291.68	43.98
419	CT	AC	TT	TC	2	51	1	2	4.51	1	1	1	Nuclear	376.52	10.59	13.32	283.77	42.46
420	CC	AA	CC	TT	1	66	1	1	4.75	1	1	1	PSC	340.41	12.06	18.06	307.55	39.24
423	TT	AA	CC	CC	1	77	2	2	4.83	1	1	1	Cortical	306.15	11.69	19.24	249.39	46.09
426	CC	AA	CC	CC	1	73	1	1	5.83	2	1	1	Nuclear	307.22	10.8	18.58	260.16	37.7
434	CC	AA	CT	TC	2	76	2	1	5.14	1	1	1	Cortical	306.39	8.85	15.86	312.2	42.32
438	CC	AA	CT	TC	1	68	1	2	4.09	1	1	1	Mixed	334.71	10.18	20.04	237.69	37.26
443	CT	AC	TT	TT	2	67	1	1	4.57	2	1	1	PSC	314.61	11.58	14.86	277.85	41
446	CC	AA	CT	TC	2	74	1	1	5.31	1	1	1	Nuclear	371.08	11.7	17.37	300.6	34.26
447	CC	AA	CT	TC	1	56	1	1	5.4	2	1	1	Cortical	299.72	11.03	18.45	275.88	32.9
449	CC	AA	TT	TT	1	78	1	2	5.91	1	1	1	Nuclear	371.73	9.58	18.71	250.37	43.21
452	CT	AA	TT	TC	1	77	1	1	4.52	1	1	1	Mixed	326.83	8.33	12.51	262.82	36.17
453	CC	AA	CT	TC	2	76	1	1	4.75	2	1	1	Cortical	348.73	10.87	14.54	296.57	46.76
454	CC	AA	TT	TT	2	55	2	2	5.55	1	1	1	Mixed	351.05	10.38	13.4	306.34	40.12
457	CC	AA	CT	TC	2	67	1	1	5.63	1	1	1	Mixed	350.24	13.46	19.28	280.81	38.8
458	CT	AC	CT	TT	2	63	1	1	5.8	1	1	1	PSC	314.11	12.82	11.55	321.51	44.54
461	CC	AA	CC	CC	2	79	1	2	4.16	1	1	1	Mixed	369.76	11.25	15.34	315.52	48.99
463	CC	AA	CC	TT	1	79	2	2	5.25	2	1	1	Mixed	286.73	9.03	14.1	290.36	33.55
468	CC	AA	CC	TT	2	58	1	1	5.8	1	1	1	PSC	323.8	14.44	18.19	285.77	49.44
471	CC	AA	TT	TT	2	77	1	1	4.55	1	1	1	Cortical	332.54	14.94	14.82	283.93	44.31
472	CT	AC	CT	TT	1	67	1	1	5.43	1	1	1	PSC	371.67	14.46	20.74	231.77	39.24
473	CC	AA	CT	TC	1	56	1	1	4.92	2	1	1	PSC	367.75	11.3	14.1	262.49	52.13
476	CC	AA	CC	TC	1	57	1	1	4.85	2	1	1	Nuclear	396.09	10.49	14.68	236.71	41
481	CT	AC	TT	TC	2	53	1	2	4.68	1	1	1	Mixed	388.74	6.75	17.37	233.8	39.24
482	CC	CC	CC	TT	1	66	2	1	5.19	2	1	1	Mixed	319.67	16.44	18.26	241.65	41.85
488	CT	AA	TT	CC	1	82	1	2	6.02	2	1	1	PSC	388.25	11.36	14.99	235.74	39.45
489	CC	AA	TT	TT	1	74	2	1	4.85	2	1	1	PSC	312.81	10.68	18.84	264.08	34.64
492	CC	AA	CC	TC	2	65	1	1	4.92	2	1	1	Cortical	345.8	11.89	15.57	312.17	38.58
493	CC	AA	CC	TT	2	56	1	2	5.73	1	1	1	Nuclear	367.17	15.18	13.99	284.9	34.64
494	CC	AA	CT	TC	1	68	1	1	4.55	1	1	1	Nuclear	409.87	13.74	14.42	270.97	36.82
498	CC	AA	CT	TC	1	73	2	1	4.76	2	1	1	Mixed	319.54	10.07	20.04	338.53	34.64
